# Supplementary material for: First clinical isolate of Escherichia coli harboring mcr-1 gene in Mexico
Source: PLoS One. 2019 Apr 4;14(4):e0214648. doi: 10.1371/journal.pone.0214648 (PMC6448934; doi:10.1371/journal.pone.0214648)
Supplement: S2 Supporting Information — (FAS) [file pone.0214648.s002.fas]

>Escherichia coli strain EC-PAG-733, whole genome shotgun sequence.
AAGTACTCATCATTTGGAAATGGTTTTTGTGTGGAAACAAAATTATATTCTAGTTGATGA
GTACTTCTTTTTTTGTTGCACTTGGATTGTAAATTCAGCAAATAATAAATTTCATTTATC
CATCCCCCTAAAGCAACGTCTAATAATCTATGTTATGCGCATCAATGAGTGCACGTAGAT
GTTCTAACTCTTTCTCTTGCATCTGGCATAGATGATAGAGATTATCACATTTCGTGCGAT
ATTCAGAGCATTCAGAAAGAAGACTGGCTGTTTTCAAATGTAACATCAGGATTATCACTA
AAAAAACTAATACACTAACAGAGAAAAGCAACAAACCATTCACCATAAAATCTGTACTCT
CCACGCCGAGAAACGAATCATGAGAATTATCATCAAAATAAACGGATATTTCAAAGGATA
ACGCCCTCCAGAGAAAAGGAGGGCTGTAGAATCATTTCTCGATGAGAAACTCATCAAGGG
AACGACCTCCTGCCAGTGCTTCAGCAATCGGTTTTGGCGCTCGCCCACGACCAGACTTGG
CGATTAACTGAAGCAATTCCTGACCTGAAAAGCCATTTCTGCTTTGCTTTCACTTCTTAG
CCCTTGCCGGAAAACCCAGCTTCCCTGTTTTCTTATCCTCAAGGACAAGAACTGCATCAT
ACGTTCCACCGCTTTTCTTTTTAAATCCCTTAATCAAATCGGTTTTTCCTGATTTAATAA
GTTTTTCGGCCTGTGCCTGGGTGATTTTCTTGCCAGAAAACTCATTCCAGATTTTAAATT
CACATCCTGTACAGGAATAGCTTTTTGGCCTGATAACAATCTGTTTACCACAGGAAGGGC
AAGGAGAGGACAAGCGTTGTGACTGACCAGACGGCGCGCTGGGGGAAACTTTTATTTCAG
CACTGTTCGCATTACTGATCATCGGTATCAGATCATTGTACAGTTCGTCAACGAACTGTT
CGATGGTCATTTCTCCGTTTTCAATGAGTGTCTGTTTTTCCGCCCATAATGCCGTCATAT
CTGGATTAACAGCTATATCCGGCAGAGCATCAATAAGCGCATACCCGGTATCTGTCGGAA
TAAGTTTTCCTTTTTCCAGGGTGATATAGTTCCGTTTTTTCAGTGTTTCCAATATGGAAG
CCCGCGTAGCTGGCGTACCAATACCGCCATGTTCGTCTTTTTTATCCCGATCTTTATCCT
TCAGTAACTTTTTAATCACTGGATCAGTGACAAAATCTGCGACACGAACAAGCGCGGCAA
GTAAAGTGGCTTCGGTGAATAATGGCGGTGGCGTTGTTTTCTTCTCATTCACAACCACTT
CTTTTGTCGTCACTGTTTCTCCTGTGCGAATTTTACAGAGAAGATCAAAAGCGGAATCAT
CATTTTCGACTTCTGCTTCATCGTCCCCGGCATTTTCCACACCAAGAAACGCTTCAAATC
CGCTGTCTGTAGTTTTCCTGGCACGGGCATAAAACGACTCATCACCACACTGAATGGCGA
CGGATACTTCCTGATATGCCTTTTCAGGCATGAACTGGACAAGATAGTGTTGTGCAATTG
CCAGGTAAACGTTGCGTTCGTCGGTGCTCAGTGCGTTTACGTCCGGTACGCTAACGGTTG
GGATGATGGCTGTATGCGCTGTTACTTTTGCGCTGTTAAATGCCTTGCTTTTACGTGTCG
TATCAATATCCATTGGCTGATCAAACACCGACTTCAGGGCATCGATTATTTGTGGTGCTT
CACTGAATTGTTCGTCTGAAAGATATGAACAATCTGAACGGTTGTAAGTAATTGCTTTGT
ATTTTTCGCGTAGCTGCTGTGTGATATCCAGCGTTTTTTGAGCAGTCATTTTGAATTTTT
TGTTCATGTACTGCTGAAGTCGTACCAGGTTAAAGGGCAACGGTGCAGCCGTTTTTTTAT
CATCTGTTGCTGCCGCTTCAACTGTGGCTGGTTTTCCTGCAAGTGATGTTGCTGTTCCAT
TCGCCCAGGTTTTATCAAGCAATTTGCGGTCTGTCAGCGGTGCGAACTCACCAGGTTTCC
AGTTCGCCCTGATAACATCAGCGCCGCGTTGAAAATGTCCGGTCATGGTGTAGTAGAAGC
TGGATTTATGATTTTTATTGGCACGGGTGCGATTTACAATCAGGCCAAGCACGGGTGTCT
GGACCCGTCCGACAGACAAAACACCTTTATAGCCTTTAGTTTTTGCCGGGATTGTGTAAG
CACGCGTCATGGATAAACCGTATATCGCGTCGGCTACAGAACGCGCCAGAGCCTTGAGAT
AGAGTCCTCTGAAGTCACGGTTATTTTTGGGATTTGCCAGCGCCTTTTTCACAGCCGGAA
GGGTGTTGTCGTTGATCAGAACGCGCTTAACGGGTTTTGTGTTGCCTGCATATTCCAGGA
CCTCATCGACAAGTAGCTGTCCTTCGTCATCAGGATCGCCAGCATGAATAATTTCGGTCA
CATCAGCACGCCTGATAAGCTCAATAATCGTTTTAACCTGTTTTTCGGCGCTTTCTACAG
GCTGGTATTTTACGGGATAAAGACGCAAAGGGAGTGTTTCAATCTTCCACTCTTTGTATT
CAGGATTATAGTTTTCGGGGGGCTGTGATTCGATAATATGACCAAAACAGTTAGTCACAA
TAGTATTATCACTTTCAAACCAGCCATCATGACGGGTAAAATTGCCACCAAGCGCCTTAA
CAATATCATTCGCTACTGCGGGTTTTTCTGCGATAAAAAGTTTCATTTTGTTATCCTTTA
CATTGAATTAATCTTTTGGCACAACGGATAGCACGTTCTTCTGATACTGCCTGTTGCCAG
TTATCTTCACTTACTGGATGTCTGAATCTGCGTTCACAGCCATTAAAAGCAAAAATCCCC
TCACGGTTAAGTATATTAGTTGCAATATCCTGGTCTTTAATTCTCAAAAAGGCTGTTACG
GCAAAACCAGAATACGAAGAAATTTTTGAAATGATGCATTCATCAGCTTTTATTAACGCG
GCAAAAGGAACTATCTTTTGATGACCACACGAAATCAGAGGGAGTGTGTGAATATCATAA
TAAGCTATTGAATGACAATCCATGCGGGTATCATCAATAGCTGCCAGCCAGAATCCTGTC
TGGTCTTTTATTTTTCTGCTAATATCTGAATCTGAAACACCAGGATTTAATAAATATCCA
CCATAACAGACATGGAAGGGGTGAGCAGATTCATCAATATCAGGAAGTTCTTTTACCGGA
TTTTCTTTCCAGTCCTTCAGAACACCGAATTCAAGAGCATCCAGCAAAAACTTTCGTTCA
AATCCATCAAGCAATGCATATTGCATGTTAAACCTCTCAAAGAAGCTCTGATTTGTTGAC
TTCATGGTGAACCAGTTCACCATTGCGTAAGACAAACAGGTAAGAAAACTTTCTTTCCTT
ATCTTTCAGTCATTTTTTGTATTCAGAAAGAATAAACACCCAGTCATCGGTGCTGTAATG
AGATGCGATGACTCATTATCTTTTTAGTGATGAGTTGATTATTTTTAAAATATGCCTGCC
TTTAATTAGCATGTTTCTGGAAACAGCCTGATTACGAATACCTCTCATCTGGTCAAACTG
ATAGGTTAAATCATGTTCTTTTCGTGAAAGTCCAAGAGTGGCTCTTTCATTATCCATCAG
GACTGAAATTGCAATATATTCTCCAGATGCACACCAGTCTGCATAACTGGCAACGCAATG
TTCCATCTCCTGACCTTCCTGACACAGAGCATCAAATGTAATTAATTCATTTACACCGTT
ATCAACTTTCTGCCAGTTTATCCCAGTTCCTTTCCATTTTGGGATTACGGGAATAACGTT
ATTCTTCACTTGTCGCGTCCATTCATCAGATAGTCTCCAGAAAGAAGGCCACTCCTGGTT
TTTATGAATTAACCGTTCTTCTGCTAACAACCAGTCAATTGCATGACACAACTGATTCGT
TTCCATTTCCCAGCGTGATGTTTGCCTGGATTCAGTATTACGGTCATAAAAGCCAATGTT
TTTAAATAAATCACGATGATATTCTAGCCATTTTGAGCATATACGATAAATATCATTTTC
TTTTTCTGAGTAAGCTCGAATGCTAATATAATCGATAATCCAGTAAATTGCTCTCACAGG
ATAGTTCTTGATAAGTGGATGGCGTAATAATCTGACTGTAAATCTGAATGATGCATTATC
ATGTTTATCATTTAAAGCATATACTAATGACAAACTAACATGTCGTAAACTTCTGAACTC
ACCATAACTAAGTTTGCAGGGAAAACTGATTTTTTCATATAACTCTTTTGTCTTTCCAGA
TAGTATAAACTGACCATTTTTATGTTGTTGTCTTAGACGACCAACCATAGGCCACAATCC
GAAAAAATCCATATCATTCACAATATGGATTCGCTTTGAAAAATCCAGATAGTCCTCAAA
TAATGCCTGACGAATTGAATTGTAAGCTATCGAACAATGTGAAGCTCTGGCATATTGTGC
AAATATCTTTTTATCTACCATTATCCATATAGCTTTACTCAATGCTTTTGAAGCATTAAA
TTCATTATCCACCCCTATAATTTTTAATGCTCTCTGATAAATTTTGTTTTTTATCTCTGC
GAGTAAAATATGTCTGCTGATATATCGTGTATTATAGGGGTAGTTGAATGATGCTATTTT
ACCAAGGCAATGAACAATGTCATGTATTCCATACTCATATGAGTAATATACATTGGATGG
ATATAGTGTGGAAATATAACGACTCTCACTGTTTTCCTCTTCCTCTCCAATGCGTAACAA
ATAGAGTTTGTCTTCAATTGAATATCCAGCCTCAATCAATGATTTGATGATGTAGCTAAT
CGCATATTTTAACCAGTCGTCCATGTCGTATGCAGATTTTTTAGACCAGAATAAAAAAAT
CTTACCAGGAAATGAATTTCTTCTGGTCCATACCCCAGTGTGCTTATCTCTTAGCTTGTA
TCCCCACAAAGTGATTTTGTTATTCTTTTTGTTTTTTCTAATACGAAAAACGCCACAAAT
GATAATGGAGATGTACTTTTCATTCTCCTCTGTTTTTACAAGACGAAGCCCCCCTGTATT
TTGATAGATTTTAAAAACATCATGCAACGTAAGAATATTATTGTCCCTTGTCTGTTGATT
AATTACATACATGCCGCCCCCTGTTAAAAAGAAGCCTTTAATATTGCACAAAGATAAAAA
GACAGAATCATGGCAAACCAAAAGAAGAATGCATTTTCTTGCCCCCTTAATTTCTGATAC
GCCATTCCCACGGTGGAACCGGATTTGCATCGGCCCACAAACCACGTTTTTGTTCCTGCG
CTTCCCGTTGCAGAGCCGGTAATGACTCATCCACGTTGTAACGTTCATATACCCATGCAG
CGCCAGACTGAACCATAAAGCGGCTGGCATCCGTGCCGTTCGTCGTGAACACATGACCGA
TAATGCGTCCGTAGCGGTCTTTATGTGAATAAGAGACTGTCACCTGTTTACCTGCAACCA
GAGTTTTAAGCTGACTAGTTGACCAGCGTCCAAAAGGTTGTTTCTTTTCAGGGGCATCGA
TGTTTATCAATCGGACTCGGATCGGAACTTCATACACAACAATTTTTGCGGGTAGTGTTT
TAATTTCTATGGTGTCGCCATCGAGAACGCGAATAACTTTCCCCTGAAGAATTTTCTGGT
TAAATGTATAAGGTATTCCACCTGCATTTGCAGACTGAAAAGCGGTAAGCAGATAAATAA
ATATTGTTAATAAGATTTTCATAAAAGATTAACGTTAATTTGTCTGTGCAATGGATAGAG
CGTTATTCTTATTTTCTTCCTGCCGCTTCATCGAAAAATGATGATTTTCCTACTGCTGCG
GCATCATACTGAAATGAATATCCAAAATCATCGTCATGCTCAAAACCTGTATTTTCTCCA
TTTTTTAGTCTGGAAAGAATAATCTCAAGTTGACTGATTATATCTTCCCTTTCACTATGA
CGAGTGCCTTGTAAGAGAATAGTTACTTGTTGCAAAGGATATGCATGTTCAATCCATGCC
TGGCTAGGTCCAGAGTGCGTTGTATATAAATTTTTTTGTGCCGAAATATTATTCAGAAAA
CAGTTTAAGTCATCATTGGAATAAATTTCTTTAATATTGTTGATGTTGGATGTTAGTTTT
ACAAGTTGGAATGGTGGAGAATTTTTGTCTTCATTGTTGTCTCCTTTATCGTATTCTGGA
AACACAATTAACAAAGGTGCACCATTAGTTCTCTTCATAAAACGGGTTACTAGCCGCCCA
ATATATTTATTGGACATATGCTGTTCAATGTCCAGGACAGCATATTCCTCCGCTGGGAAC
ATTTTGTTTTTTTCGATGGATTTAATTTTTCTGGTAAGATGAATGTTTCTGATAAGCAAA
CCTACTATCAGGAAGTAAATAAATATCCAGAATAAAAAATCACTCTGTAGTTGTTCTATC
ATAAGTGAATCCTCTAATTTGTTAATGGACAAATCATTACCCGTTCATCAATGTTTGTAG
GAAGTTCGCCAGGAGTAGGGACGCGTTCTCCTCGCTGGGCGGCTTGTGCCAGTGTTCGTA
GCAGCAACACGCTGGCATGAAATATGGCCTGTTCTTTTGTGGCTGCGCTTGTTTCCAGGT
CGAAATCACTCAGAGTCACAACGACTTGCCCGTTTCTGTTCTCGACCGTTGCCGGGTAGG
GAACAAAATAGGGAGCGATTTTGCTGGTTTGCTTGCGTCGGGCATCGAGTTTACTGACAA
GTTGATAAGCCCGAAGGTGTGTGTATCGTTTCAACATGTTCAGGGAGCGATGGCCTGAAA
TAGCGGCAACCTCAATGACGTTCAATGTACCAAGTTCGAAAAATCGGCTGATAGCCTCAT
GACGGAGGTCATGAAAATGCAAGTTTTCTATCTTCAGTTCCTGAAGTGCTGTTCGCCAGG
CACTTTTGAATCCCGAAGAGGTATAAGAAAAAATATTACCGTTAAGCTGTGTCGGCAGCA
TTTGCAGGTAATTACGGGCTTTCCTGGATAGCGGAACATCGCGTGGAGCACCGTTTTTGG
TTGTTGGAAGATGAGCTACCCCATGTTGCAGATCGACGTGTTCCCAACGCAATGACAAGA
TTTCACCTTGTCGCATTGCTGTTTCCAGCGCCAGATGAAAAATGACGTAAAGAGCCTGAT
TTTTTTCTTTGAAATACCGCGAAAGTCGGCGTTCTTCTCCTGAAGTCAGGCGACGATCGC
GCCCGCTACTGATTTTGGGTTTTCTGACCAGTTCGACAGGATTCATGCGGCATGTTCCCC
ATTCCACACGGGCGATATTGAATAATGATGACAACAGGGCAAGTTCAAGACGGACGGTGT
TTCCGGTTATTTGACGCCCCGTTCGTGGGTTAATTTGCGCCAACCGTTGATCCCGATAAT
TGGCAATATCAACAGTGGTAATGTCATCCATATAGCGTTCAGCAATAGGGTGACGTTTAA
TCACATTTACGCGATAAAACTCCTGTAGATGGCCTTTTTTGTGGATGGATACTGTCTTCA
GGTATTTGTCCAGCGCCCGGCTGATTGTCATTTTGCGAATTTTGATTTTCTGAAACATAT
CCCCTCCAGACAAAAAAGGGGGGAAGGTAGAGATTCTTGCTTCGAAATGCAATATCACCG
TGCCAATCCGGTATCTGGACAACGGCAAAAGTGAACTTCACTACCAGTACGTACAATATC
GGGAAAAACACCCGAAATCTGAGCATTGGCGTACATGCGTTGGGTACAAGGTGAAGGATG
TTACTGATGTCCACGGCGCAGATGAACCTATTGATTTCCACGAACCGGATTGGCACGGAG
GCCAGTGCCAATCCGGTCGGTGGTCTGGTGGCAATAAAGTGAACTACTCCGCCTGTAAGT
GGTATCAATCATCTGTAGCAATGAATCACTTCATTGGCGGGAAAAGTGGAGGATCTATCT
ACTACAAACCCATTCAATGCCCGACCGGATTTATCATGACAGGTACACGCATGTATGGCA
TTGGTGATGGCGTTGATGAGGAACACGTTGATGCTTATTGTTGCCCCTTCGGTTAAATCC
CAGCACCAGGAAGATTCAGGCATGTAACAGTAATTGTGCCGCCGGACTCATAATTTCCCC
ACGCATAATTATTCACATACCAAACCTTGTTTTGGTCGGAGTATACCTGCTGAAACCCAC
CAAAAGGCGCACCATTAAGGTATGTCCACGAACAGTACGCATGTACGCCAATGCTCAGAT
TTCGGGTGTTTTTCCCGATATTGTACGTACTGGTAGTGAAGTTCACTTTTGCCGTTGTCC
AGATACCGGATTGGCACTGGCCTCCGTGCCAATCCGGTACGTGGCAGAAAAATGGCGGCG
GTACAGTACAGATGGTTACTGCGACAGCAAGTGACTGGAATCAGCCAATTGCCACCGCGA
CTTGCCCTTCAGGAAAGAAAGTTACAGGAGGTGGTGGAATGTGCAGCTTTTCAAATGCCA
TTCTCAAGCGTTCTTCCCCCTCCGGTAACAGTGCATGGGTAGCTGGTTGCAGCCAAAACA
CCAACCAGAATCAGTATTATTCAGTCACTACTTATGCATTGTGTCAGTGAGTATTCTGGT
ATGAATTAGCGGAAGCAGTGAACAGTGATGTAGTAGCTGCCATATAACGTACCGTTATAC
GCACTCCAGTTCATCTCGCCGTTTGCATCTGGATTGTCTGTAGGCCAGACACGCGTCATC
GCGGTTTCCTTTCCATCTATGCGATATGTATTAACGCAAAGTTTGAATTTTCCTAGAGCC
TTCGTTGTGGTTGGGTACAAGGTGAAGGATGTTACTGATGTCCACGGCGCAGATGAACCT
ATTGATTTCCACGAACCGGATTGGCACGGAGGCCAGTGCCAATCCGGTACGTGGAGAAGG
GCATCAGGTAGCACTGTTCTGACAGGAAAAATAGCAAATGGACAACAGATCCCATTGCCA
TCTGGTTTTTCTGCCAGCCAGTGTACCTGGAGTGTCAGTAATGCAGAAAATCCGCACGGG
TGGAAGCCGAATTATTTTGCGGGGTCAGTTGCAACCTATGATGCCAATCGAATTGTGAAA
TGCGGCTTCTATGACGAATACAACTTTTATGGCGGTACTCACCGAACTGACCTGTCGGGG
AAATGTAGTTACATCGTGGTTTGCCAGTGATAAGTATCGTCACTGGCAAATGGCGTAAAC
TGTAATTGAACCATTTTGATCTTCGGTCGTGTCGCAACTGGCAGTCCATGCATTGTTGCC
TGAAGGCATGGAACGCGTGAGCCATATAAATCCGGTATTTGATCTGCATTGACCGCCTCC
ACCAATGACTTTCTTGCCAGATGGACATGTTGCCGTTGCTCCAGGCCAACGCCACGCAGT
AGCTGAAGCGGTAACAATTTGGCTATCACCTGCGCCAATTTTTTTCCACGTACCGGATTG
GCACGAAAGTATCGCCCCTGTACTGTCGCGGCCTACAAGCCCGTTAGGGGAGCAGGAAGT
GCCAGCCGTTGCTGTTTTTTCAAGCTGTAAATACTCGCCTGTATAGAGGCGTCCATCAGC
GCGTACAGTTCCACCTTTTACCTGGCCGCCAGTATAAATCCCTTTATTATTCACGCTGCG
CAACCAGGACGAATCGGACATATACCAGCCGCCACCATAGGTACTGTTCATCCAGCCTTT
GCTGTTTTTTGTGACCAGCCAGCCATTATTCGAAGTGATATCGCCGTTGGTTGTGGCTGT
ATTTCCTGAAATTGCGCCAGAGAACGTACCGTTACGTGCGCTGATATCGCCGGAGAGCGC
GGCGGCGTTGCCGTTTAAAGTGCCGACGTTGTTCAGATTGTTGCTGTTCATATCAATCGC
CGTATGCATCCTGTTAAGGTCGGGACGATTGGTTATGGAGTAACGATATAAACGGTCGCT
TTCCTGCAAATCAGCGCCAACAAGTGCCATTGCAATATGCCCGGTCGCGCAGTTCAGCCC
GTAATTTGAAGGCGTGTCAGACCAGCCGCCACCCGCGCCAATCGCCTGCTTGCTGCTGTT
GATGTAGCCGCCAAGCCCTTCAATCATGCTTGCTACCGAGCGCATTCCGGCTTCTGACAG
GGACTGACCGCCATTACTACAGGTCAGGGCTTCCAGACGGGATGTTTTGCTGTTCTTTGC
AATACCGGTAATGTAGCTTTGTCCAAAATTGGATTCAGAAAAACCAGATTTCAGATAGCC
TTTCTGAATGAGTGTTGCTGGCGTGATTGTTTTGGGTAAAGAGCCAGCAAGTAGTGTTGA
TGCATTGTCAGCAACATAATTACGAACAGCGGTGTTATAGGTATTTGCGTGTTCTGCTGC
ATTCTGCCAGCGAACATTATTCAGATGGTTTTCAATGTTTTCATAAACTTTAGGGATAAC
CATCACCATTATGCCGATGACAAGTAATACCTCAAGGAGAGATACACCTTTATCTGTCTT
TTTCATTGCTCTTAATCCTCAGAATAATATTCCCGGTACGAGTGAGTAAACAAACATTCC
GCCACAAAGGAACGGACCAAATGGAATATATTTTTTTTGCTTGTTTAATCCGCCAAGAGT
GAAGAAAATAATTCCGCCGATAACGGCAATAAATACAATTGAACAGGCAATCTCAGGCGT
TGGAAACCATACGCCAGTTCCTGCAATAAGTAGCACATCTCCCATGCCGAAACTTTCCGT
TCCGTTTTTATATGCAAAGTAAAGTCTTACAAACAGCATAATGAAGAACATCAGCATTGC
ACAAAACAAACCAGACAATATATTGTTATTCCATGTCTGATATAACAGTCCAGAGAAGAT
AAATGTCACGGTATAAAGGCGTGGTAGTAGAAATGAAAGAAGGTCTATACAAGCCATTAA
TGTAAGGAAAGCATAGAAAACAATCACTATTATAGATTGAATCAGTGATAGCTGGTTTAA
TGAAAGATACAGAACGGCAAGCGTTGTCAGTATCAGACAGTAATATTTCTCTGTGCCGGT
TTTATAAGATACATTAAGTTTATTTAAACGGAATTTTACTTCATTGTAGGCGTAGCATTG
ACAGACGATATTTGCACAGCAAAGTATCGCCGTATTAAATATGCTGTTTAGCATAAGTTA
CCTTACCATGTATTTATTGTAGACATAGCGTGCGTATTTGATTCTTTTCTGTTCGTTACT
TTCTTTGAAACCAGCGTTATAACTGCCAAGACAACTCCAGTTTATGCCACATTTCTGAAA
ATGTGTTGCCAGAATCCACGCGCCAATTTGTATATTGAGACAGGGGTTATCAATAAGCTC
TGATTTGTCTTTTATTACGCCAAGTTTTTTCAGGTTGGGGATGTGTGATGAATTAATTTG
CATCAGTCCGTAATCGGTGCTTAATATTTTTCCTTTTTCTTTGTTGTGATTTATCCGGTC
TGGTATGAGTGAACTTTCTACAGTGGCAATGCTTTTCAGAAGCAGGGGATCAATCAGATA
ACGTTGCCCGGCTTGTGCAAAGCAGGCATCAAATCGGGTCGTTGTCGCTGAATATGCGGG
TTGCAATGAAAAGATTAATGATGAAATACATGATAGCAGGATATAAAGAACAGAACGCAC
AATACTCCTCCTGTAAACATGGAAAAAATAAGCGCCCGAAGGCGCTTATCCGATGCACAT
GAAAAATCAGGAATCAGTGCTGAAGGTCAGCGTATTGCTGTCAGATGAGCAAACAGTTGC
CGCATCGACAGTTGATGTGGAAGTGTTGTTAATCTTGGAGATTGCGCTGGAAGAACGCAG
GGCGTTTACCATTGCCATGCAGTTTTTCTTCGGTACGCTGGCCTCAACAACATTGAAGGA
GTATTTATCCGAAGAGGTTGTGATTGTAACGGAGCCGCCCCACGGGTTTTTCGCGCTTGC
GCCAGTTGTATCTGCGATCATATCGGATGGCAGTAATCCTTGCGCGTAGAGAGTCTTAAT
ATAGTTACTGTCAGTATAACGCCCCTGGAATTTCAGTGATTTCATGTTGGCAATTACTGT
CAGGACATTGTTTTGTTCATTGGATGATTGAATGTTGGATTGCACCATTGAATAGAGTTT
ATATGCACTTGCTGCAAGTACAACAATAACACCAACAACCAATAACACTTCCATCAGTGT
TGCCCCTTTGTCCTGTTCTTTTTTACGGCGTGCAGAAAGAGAAGAAAAAACAGAACGCAT
ATTTAAAATATTAATAGAAGACATAATAAATAATTCCTTATTTATTGAGAGGTTAAAAAT
ATTAGGGATTAGTGTTGCAGGACGTTACTGACATCGTAGAGAGCAGTAATCATCATTACA
ATAAATGCGAAAACAATTAATGCGGATACTACAGTTATCCAGATTCCTGTTGATTTGACT
TTTCCTTTTGCTTCCTCCAGCCATTTATCAGCATAGTTAGACATCATCAATGCATTGTCA
GCATTTTCAGAATGAAGTAATAGTTTGTTAATGCATAATTTCGATGGGAAGTCATAACCG
CAACTTTTCATTGCCATTGCAAGTGACTGTCCAAGTAAAACATATCTCCTGATTTCTTTT
ATTCGTTCGAGTAGCCATCTGTTTTGAGTGCTGTTTTTCTCCAGCCTTTCCAGTGCTTTT
GCAACGGGAATATCAATACTTAACATGGAGGCCATGTTGAAGAGAAAACTTACACCATTA
AATGTTTTATAAAGTGACCAGGGGGGAATGTAATCAAGATACTGACGGCCCGGTCCTGTA
TAACGTGCAAGCGAATATCTGATCAGGAAAAACAGTACGATGCAGAAGCAGAGAATATAC
GTTCCGTTTTCTATCAGGAAACCAGACGTATCTGTCAGTAATCGCATAGAACTTGTCCAG
CGTTCTTTCGGTGCGAGAGAAAGGAAAACAGGTGTTATGGTATCGTGGACCATATACATG
TTTGCCAGACAACCAAAAACCAGTACGGATGGATAAATCATCGACATAACAAGAGTCATT
GTCATTTCAGAACGACTTCTGACAATTTTTATGGCCTGAACTAATCCCCCGGCAAGGTCG
CCGCGAATTTCACCGCTGGATATTAATTGATATTCATCCTCCTTTATATATTTTTTTAAT
GCTGAAGATATTGCCCCTGTGTTATTCAGTGCATTAAGGCACTCACAACAAATATAGTAG
GTTGCAGAAGACCCCGTTTTCTTCCCGTAGTCTGTTTCTACATCAATCAGGTGTGTAAGA
GCACGCTTTACATTTATGCCATCATTTAACATTCCAGATAAATCTTCATATAAACTTATT
CTGGAATACCTGAATGTGTATTTTGCCAGCCAGTGGGATATTCCAGAGAAATCAATTTCT
ATCGAATTGAGTTTCTCAAATATATCTTTTATCGCCATGTCCCCTCCGGGAGCATTGAGT
ATTTATCTTCGTCAATGGGGGATATGAAGTGTGCGGACAGCGGATCTACCAGGCCATGAT
TAATCAGGTGTAATAAGTGCTGATTACGGGTAATTCCTCCAAGTTCATAGTGCCAGTATG
ATTTTGCTTCCAGACGCCCGGACTGACGATATAACTGAAAAAAACGTGCGTCGGGTGAGA
CGACTTCTGCTATAACCGTCCTTCCCGTTACGCCTTTATAACAGTGCTCGCAACCGTCAA
GATTGCGCAACCGGACCTGTTCCGGCAGGCAATTTTCCTCAATGAGTTTCCGTTCTTCTG
TACTCAGTTTGTCTGCCATTTCAGCATAAGTGCGCTTACAGTAAGGACAGAGTTTTTGTA
CCAGCCGTTGACTCAGCAGACCGATAAACAGAAGAGGATCTGCAATCAGCCTGGCCTGAA
TATTCTCCATTTCAAGGCGCTCAATAATATTCAGGGCATCGTTGGCGTGTAAGGTCGTCA
ACAGAAGGTGGCCTGTCATCGAGGCTTTGATTGCTGCTAATGCCGATGCGTGATCACGAA
TTTCGCCGTTCAGTATCGCGTCTGGATCAAGTCGCATAGCGGATTTAATCGCGTCAACCC
AGCCATCGACGGAATCCCTGACTGCCGTCTGTATTGCGCCGGGAATACGGCCCTCCGGCG
GTGATTCAATGGTGAAAAGGCGTTTTCGGGGGAGACGCATATTATCGTTATGGTTGAAAC
CAAACGTGCTCAGATAGGCTTCTGAAGCCGTTCTCAGAGTCGTTGACTTACCGGACCCTG
TAGGGCCGGATAAAACGATAATTCCTTCCGGGCGTTGTAACATTCGCCTGATTGTCTGGA
TTTGTTGCGGCATGTAGCCAAGTTCTTCGAAAGTGGGAATATCCTCGCTGTCATCTTTAA
TCAGGCGGAAGACCGCGTACACACCACCCACGCACGGATAATGCGAATAGCGCGCCCCAA
AAAGATTTACAGGCTTCAGAAAATTCTCTGCGATACGTGCATCCTGTGGTATTGCAGGGT
CAAACTGCGTACCTTTGATAACATCACTCATTCCAGAATAGGCAGCACCCAGCAATTCCA
GCCCTTCTTTACGCGGGATGACATCCAGAATTTCCAGTTCCCCATGCACGCGTGCTTCGA
CATAAGTGAACTCGGAGCCGTCCCGACCAGGTGTGATGTGCAAATCGGAACTTCCCAGTT
TGTTTGCTTTCGCCAGGTAGCTAATGACCTTTTCCTGGTTGCTGTTTAAGTGTTGTGATG
AGTTTGAATCAGACCTTTTTTCGCTGTCCTGGTAGCGGGATGCGATAACATCAAGAGTTG
TCGAGGTTATATTTACCTGTCCGGGATATTTAACATTCAGAGTGCCAATATAAGCCTGAA
CAGCACGCTGTCCTTTACTGTTATCAGCGATATAAACCTGAACAGGTTTATCGTCTTTTT
CAGATATACTGACGTATACAACATCAGAAATATCTTTTCCGGGATAGTCTGCGTCAGAAA
AAAACATTATGTGTCGTCTCTTTCAATAGCATTAAAGAATAAGCTGGCGTTTCTCTGTAC
CATTCTGAATCCAGACGCCATTACCAGTGATTGATGCCACCTTATAAGAAGTACCAGGAA
TACTTTGCCCGACCTTGACATCAGTTACTGACCCGTCCAGGAGAGAAATTCGTGCTGACA
TTTGTTGTGGTGTACCAAATATTTCAATAACACGAAGTGATTTAGCGGCTACACGTTGCG
CTGGTATATCGGTATCTGCAAGAGAAGAATACCCGGAAGAGGGCGTTATTGCTGGCGTTG
CGGACGCTACACCATTCAAATCAAGATTACGCAATTCACTGACAGCCTTCTGACGCGCCA
GCTTTGCTTCGTAAATTACCGTTTCAGCCTGAATCTGCTCTACCTGTAAAATGGTCGGAG
ATGAATATTTTATTTCGTCTTTTGGCGTGCTTTCAGATTCTGTTGCGTAAGCAAGTGAAC
TGAAAAAACAGACAGAAATAATCGTTGGTTTAATTATTTTTAACATAGAATGCACCTTTA
ATCTCATAATTCAGTCTTCCTTCTTCCAGTTTTATTCCTGCATACTGGAAGCGAACGGCA
GGTTCATGAAAGTTAGCGAAAAGTATTGAAGGCGGGGTGCTGGTCTGAATCATTAATTCA
TACTCGTTCCACGGGAGAATTATTGGACGGCCTTCTTCATCTGTTTTTGTGTTTTCAATT
TCCTGCCAGGTGAGTTTTAACCTCATTTTTTGTGCAAATGTTGTCAGGCGTTCCTGAATA
TCTGTTGCCTGTGGCAATGTGTCCGGGGTAATTGGATCAGGCGAAACGTCAAAACTGACA
GGAAGAGAAAATCCCCCGGCGCTGCCTTCTGGCAATACAAAAGTTGCTGTGGTTGTCCCC
TGGAATATTTCTCGTATCCGTGTGCTGAAGTCCTCGACCGTAACGCCGCTCAGTTCCTTA
TATGATGTGCGTAACAGCCCGTCATTACCGGATGTGCTGCATTCAGCAAGGTCAAAACGC
CATCCGGCGATCGATAAGGGCAGTGCATCCCATTTATCAATGCATTTATCAATAAATGGT
TTTATTTCAGGTAAATGTTGCCACGGTGGGGCAATCTGTATTGCCTGTTTGTCTGCCATT
TCTTTTGCCAGACGAAGACGTGCAGCTTCTGCCGCAGCTTCTTTTTCCCGGTATTCCTGG
TACATGGTGATCCCGTTCCAGAGCAGTATGGCCAGAATGGCACTTCCGCCATAAATCATG
AACTGACGTTTTCGGGATACGCGAGTAAACGCCGCCTCTTTCGGCGGTTTTTTTACGTCA
ATCAACGCAGACAGAGTGAGTGAGGGGAGTGCCTGGCTGATATCCCATGATTCAGGCTGG
TATAGTTTCCAGCCGGGTTCTGGTGTTTCATTAAACTCAAGAAATGTTGTCAGAGCACTC
ATGATCTGACTTTTGTTACCTACAACATCGTTGACGAGAACGTTATTGACGCAGGAAACA
AAGCCATAAAGATCACCGAGTTCGCAGATAGCGTATCCGTCAGGTTCGATGAGGGGTTTT
ATCATCAGTGCCAGTGACCAGAATGAGGACGCCCCTGTGGGAAGATCCTCTTTTCTGATA
AATGCCACCATCGTTTTGGTTTCATTTTCTGAATCCTGATACTGACAGGAGAGAAAATAT
TCAGCGTCGTTTTTTCTTGCGAATGTACGCGCATTCTTTTCTTCTGAAGGAAGCGTTTTC
CAGTCCAGACCGGAGAAAAAAGCACGCTTGTTTTTAATAACCGAAGTGAAATTCCGGTTA
TTCTGATTATTCTCAGACAAAGTGACCTCCAAAAAAACTCCCTGTGTTTTTTCAGGGAGT
TTTCAGTTAATTAGTTCACATTTTTTATTACTGCACTGGAGCCGGAATTAAGCACATTTG
GTGTAATCAAAACGACCAGAATCGTGTCGCCGTCTTCGCTGTTAATGCCACCCCCAAGTC
CAAAGAAGGAGGGGGTTATTACACCTTGCTTACTGGTTTTCCGGTTTGATTGCTGGAATC
CACTCAGAATAACTGTCTGGCCTGATTTCAGGTCAATAGTCTGATTAATTGTTTTCAAAT
CCACATTCGGTGTTTGTGCTTTACTGCCGCCACTTTCGAACACCTCAAAAGTAGGTTTGT
CAGACAGACTCATTGAGAACAGCAATTGCAGGTTTTGTGAATCCGGCTGAATGTATGGAA
GCAGAGTCATATTGAATCCGGTCGTTATTGTTGCCGCATTCAGTGACGTGGATGATCCCA
CATTGGCGGTAGAATCGGTTGTGACACTTTCAATGAAGCCCTGCTGATTGGCAATTTGCA
TAGGGACAGGCGTCAGGTTTTTAGTCACAGCGGAGTTTTGCGTTACGACACTGACGCTGC
CTTGTGACGACAGGGCTTTCAGAAATGCTTTTGAGCCAGCCAGCTTACCGTCCACGATGG
ATACACCACTGGTAATAACATTCTCGGCGGCATCACCAAATGAGCCACCAAGACTCAGAC
CAAGATGACCATCATTAAATACTGCGTTCCAGTCGATTCCCGCCTGTTCCTGGCTTGATT
TCTTGATACTCAGGATTTCAACGTTCAGCACAACCTGACGACTCATTTCATTATTGCGCT
TGTTCACAATCTCCTGAACGCTGTCCAGTACATCCGGGGTATCTGTTACTGTCAGTGAAC
CTGTGGACAGATACATGCGCCCTGTACCTGGTGTCAGCATTGAGGAAACTTCGCTTTTCA
GGTCGTTGTACAGCGATGATTTCATTTCCACGGTTGTAGTTTGCGTATTTGATGCGTCGC
CAGTCATACCGCCAGAACTTGTAGAGCCGGTACTGCCACTGGAAGACATTGTGCCGCTCA
CAACTTTTGAGTTGTATGCCACATTGCTGTCCATATATGTAATCGGGAATGAGCGCGTTT
CCAGATAGAAGAATGTGATACGACCTTTATCGTATTTCCAGGATATTCCCAGCCGTGAAG
ATACGGTTTGCAGTAGGGCAGGAAGCCCGGAGATATTCAGCTCAGGGAGTGATGTACCGC
CAGAAGAGACTTTTACTGGCTGACTGCCTACTGACGCCAGAGGAACCATTCCATTTGCAT
CAGGTGCTGGAATTGAGCCTGTCATTTGTTGTGTTGAGCCAGTGCCTGTACCGTTCAGAT
AGGTCCAGACATCGGCGCTGATTCGTACCGGGATATGACAGGTTTGTGTGATGCGTTGTG
CGATCTGGCGTAGCTCAATATCTGAACGAGTATTAATCACAATCGGGCAGGGCGGCGCTG
ATTGCTTTACCTGCTTTTCAATAATTGGCGTTGTATTAATCCATTGTTTTGTTGAGTCCT
GGATAACCGGGTTATTACGAATTTTTTTCGCGTATTCAGTCGCTTTTTGTGCGTCTCTTT
CGGCTGCAAGTTCATTAGCATTGATTTTTTTGAAGTTTGCACAGCCTGATAATAAAAAAG
AGGATATTAATAAACAAAGCAATTTTTTATTCATATTTAATTAACTCCGGTACTGGAATG
ATAACTGTGCATCCTATTTCATCGTGAGAGCGGGTTAACGATATAACTGTGTCGAAAAGA
TTTTGTATCTGTACGCCGCCATCTGAAGGAGTCGTGACAACAATAAGACGTTTGCCACGT
TTCCTGGCTGTTTTAATAAATCGAACAATAAACTGAACAACTTTTGATTCCCGTAAGTTG
TTACCGATGGCTACACTATTAAGAACCAACGTTTTTTCAGGTGCAGATAAAAAGTCAAAA
TAATCAAAATTTTCATCGCAAAGATAATGGTGTTTTAGAAGGGGAAGGTGTTCATGGCGT
TTATAAATATCACAGAAATCAAAATATTTAACGTCAGTGTCATTGATTAGCAATTCTGCT
AAAAGTGTTGATTTTCCAGTTCCAGTTTCGCCTATAATCAGAATATGTTTTTCAGAGTTT
ATCAAAACATCAATGGCTTCTTTCATCATATTCATATTCATATTCATATTCATATTTATC
ATATTCGAGTGTTTTATTCTCATAATAGAATCCTGTCTTTGCTAATCAATAGTATCTTTA
TTGCGAGGATTATTCAGATACGTCTGTTTTATCGTGATTATCAAGGTCTGGATTAGTAAT
CACATTGCCTCCGGCAACCATGACTTTTTTTCCTCCAGCTTTAGGGAGATAAATTTCTGC
AATTTTTGCTATTTCATCCATGACTTCTTGTGTAAACAGGTTTGGAATGTCAACATGATT
GTTACGGGCGATATCCACGCGGCGTTTAAACTCTGGTTCTTCAAACCAGATTATTTTGTT
GGCAATAAATGGTCGGCTAAATTCACTGGTTATAATTTCACGGATTGCAATATTTCTGGC
TTTATTCTTCTTATCCCGGAGAGACACAATTTCTTCAGGAAGAAGAACCGGGCGCTCTAT
TACATCATCATTCCGTGTACGTGAACTTCCTCCCTTACCACCACCACTGGATATTGAGCG
TTTGGATATTTTCATATCACGCACCCCAATCTCTTCTGAAATCTTTTTAGCCAGAGCATT
TTTTGATTTCGGCGGATAGTAAATCACAACAGCACTGTTTTCAGTGAATGTGGTCCATCC
TTCCTGACCGTACATATCGCTTTTTTGCCCTTGTCCTTCATTCTGAAGAATGAACATAAA
GCGAAGGTTATAACCTGCTGTAAAACCAACAGCGCGTTCAATGACCTCCGATTTACCCAT
TGATGTAAATTCATCCAGGAGAATAAGACACTGGTATTTCAGGTCCGGGTTGTGTTCCGG
CAGTTCACGACAGTTTTCATTAACCAGTAATGAGAAGAAAAGGTTTACAATTTTCTCATG
AGTGATTAAGGCATCCGGTGTCAGACCAAGATAAATTGACATGGGTTTTTTACGAATATC
CCGGATATCAAAATCACTGAAATTCGTCGCTTCAGCAGTAACAGGGTTGCTGAATATATT
CAGTGGTGATGAAAAGTTCGTTTTTATACTTCCCCTTGTGCGATCTGGTGCTGACATGAA
CTCAAAGAAGAATGATTTTGTTTTATCGCTAATCCAGCTACGATTTTCAACTTCCTGTCC
CATCCATGCGGCGAGATCTTTTCCATTATCGGGAATCGACGTTTTCAGTATGGCGCTGAT
GGAAACAAGGACGTCCGGTGCATTATGACCTTTGGCTTTCTGGTCCAGGTGAAAACGCTC
CTTGTCCAGCAGGTAAAGCCCTAACCCGACAAAAAGGTTGCGTGCAGAATCAGACCATAT
AGGATCATCACTTGCCGGGATAAGGATTGCGGCAATTTTTGCCAGGTCCGTTTCACGAAG
TAAATCACTGCGACTGACGCAATCCAGAGGATTCCAGCGGTGAGAGCGTATCTGTCCTTT
AATTGCCTGGTCGATAGTTTCCGCGTATCCGGCGGGCGCAAAGAGAAAGCATTTTTGCCC
TAATTCTTTTTGCCTGAATCCGGCTGATAAAAACCAGTTTTCAAGTTTGATATCCAGTAT
GACCATACTTCCTGGATAGTTTACGCAGTTGGGGATAACAATCCCCACCCCTTTACCAGA
ACGTGTCGGGGCATAAAGAATTAAAAATTGTTGTCCGGCGAAATAAATAAATTGTTTTTT
GTATCTCCCCTTGAACATTTTACCGATGAGTATTGGTGGATGTTTGTAAGGTGATTTTTT
ATCCGGGAAAAACCTGATTTACTCAGGTCCATATCAGTTGCGAGCCGGGCGTCACCGTAG
ATGACTTTTTTAGGCATAATCCCAATCACGACAATTAACATGAATATGGCAAAGAATATT
AATGGAACGCTGAATCCAAACCATGCCATAAAAACGAGTTTTTTATATTGTGGGTTGCCA
GAAAATGTTGAGATTACAGAATGGAATGTATCCCACTTGAGCAAAGACATATCAACGGAT
GAATATCTTAATGCTGTGTATCCACCGAGATAGTTTGAGGCTATAAGCACACCCACAAGA
AGCAGTAACAGGAAGAGAATTAACCCCCCCGTCTTTTTTGCATCCATAGTTATCTCCAGA
ATTTACATTGTGCTCAAAAAGCGATTTTTTTCTTCGGGTTCGTAATACAGTTCAGTCATT
CTGGTATGGTTGAAAAAAGAATGACATCAATTGATGTTTTTATCGTGCGCATGATGAGGT
CCATATCAACAGTCATACCAACATCAGATTGTTTTACAATACTTGCCAGTCGTGAAAATG
AGGCATAAGTATTATTAGCATGAATGGTACTGATTGAGCCTTCATGCCCTGTATTAAGCG
CCTCCAGATAACTCCATGCTTCGTTACCCCTAAGTTCAGCAAGAAAGATGTGATCTGGCT
TTAATCGCATACACGCTTCAATGATTTCCTTCGCTTCAACGGTATTTTTTTTGTAGAAAA
GCCGGATGTGGTTTGGATGCAGCGGCAGAGACATTTCCGGTACATCTTCAACGGTTATAT
AACGCCGTTCAGGTGGAAAGATATCTGCAATTGCCTTTGCTATAGTTGTCTTACCGGAGC
CAGTCCCACCTACGATTAAAAAATTAAGACGGTCTTTAACTGCCTCTCTTAAAAATTGAG
CTTTAGATTGACCATCTGGACGCCGGGATAATTCATACAGGTAGCGTTGCCGTTCAGTCA
GTATTGCTTCGTGTTTTGTTGCAATCCTGACATTATCAAAACGCCCTGTTCGGACATAAT
CATCTATAGTAAAGCGCGTTAATGATGGCTTACGGATAGATATCACAACGCTGTTATTTT
CTGTTGCAGGTGGAATGATGATTTGTCCACGTTCCCCACCGGGAAGAACTACCGATGCAA
TGGGATTATCATGGCTAAGTGGTATTTTTATCTTTGATAAGTTCGTCAGAGTTTTGGCAA
GTGTCATTAAATTATCAAAAGTCGCGTCTGGCGCATCTTTAGATTCCCAGCCATTTTTCC
CTTCAAACCATATTGTTCCTGGTTTATTCACAGATATTTCTGTGACATGTTCAATATTAA
GAACAGACTGGATACCCGTCATATCCAGATATCGTCTTGCGGTTTTACTGTTATCTCGTG
GTTGTGATGTATTACTGGTATCTCTGATGTTATTCATATCAATTGCTTTACTGAATTACT
GAAGTTCATATACGGATGAAAAGTCGATATTTCGCGGAACAATAACAGACAATACAGTCC
CCTGATTAATATATGCCGTGGGGGGAATATTTATCGTATTGTCCAGCGTTGTTTTTGCCA
TTTCTTTTGTTGCGTCAGATGTGTTTTCGTAGGTGATATTGCTGTTTGAGCCTGTTTGTT
GCGTGCTGTTTTTCAGAATATCTAAACCATCACCAAGTAATGACAGCAGCAATGCACCAC
CAAAACGCTGACCAAAATGATTATCGACCCATGCAGGAAGGCCGGAAGCGCCCAGACTGT
CAGTGCCAAGTGCGCCAATGCGCACATTGACATTTTCATCTTTGAGCGTTGTCCAGTTAA
CGAACACACGGGCTACTCCCTGTGTCATGACTTTATTCTGCTCCCCGATCAGTAATGCTC
CTTTACGGGCAAGAAGCACTTCGCCGTTATCCGACCAGACGTCTCGTGTTAACTGACACA
TTGTGATACCGGGATAAGAGGTTACGATTTTCGTTTTGAGCACACAGGATAATGCTGTTC
CCGCAGATAACAGATATCGGCGGTTCAGCACAGGGGATACCTTTCCGTCTGCGTACTGAC
TGCCCTGTAAATCATCTCTTTCCTGGTTTTTTTCGCCTGGTTCCTGATTGTCGATCTTCA
CCATTGTGTCGCCCATCAGTTGTCGGACGGATTTTGGCAATGGTTGTGGTTGGTTTGGAT
CTCCACTGGCGGTTTGGGGAGTGCCGTTGGCTATCACATTGACGGCTGTTTGATCGGCCT
TTTGTGATGCTGGCGCTGACGGGGCATTGTCTGCCTGTTTCTGTTCTTGCTCCTCCTGTG
CTTTCCTGCGGTTAGCGGCATCGAGTTTTTCCTTTTCTTCGATGTTTTTCATCATTGTTG
TCAGTGAAACGCCATTGTTGGTATTTGTGACCAGTGTCTCGTCAGACTTCTCAAGAGGTG
TTTTCTGAACGACCTGTTCTCGTGACAGAACTTTAAACAAGATAATGATCACAAATAACG
CGGCAATCAGTAATATGATGAGGATTAATATTTTTTTTGGTGCTGCTTTACCTTTTACTT
CGATAATTCCGCGATTTCCCGCGTCATTATTTTTTTCATCATCTTTATTTTTCATAGCTG
AACTTCTCTACTCGTGTTTTTCCGTTTGACGTACCTTTTTTATTCCACGGACGATTAACG
ATTGATGATGTTCTGATATCTGCAACCTGATCACCCAGGCGCAAACGGAGATTTTCAGCC
ACGTCATAGTAAACCATTGTGTTTTTATTTCTGTCTCCGTTAACCAGATGTTCATTTCCA
TCGGCATCAACACGATAAAGGACCGGAATTTCCTGTTTATTAGTCCATCTCATGCATGTA
AATTCGCCATTATCCCATACCTGATAAGGGAAAATTGATTTGTCCCCCTTGAGTTGATAA
TGACCATTAATTATTCCACCATCAGTGCATGGAAATGGCTTTTCAGTCATTACGGTAGCT
GACGGTGGTTTCGGATAATTAAAACGCAGAATATACGTGGGTTGTTTCGTGGTTGATATC
AGGTAAAGAGGATATATATGCTTATTGGTCTGAACGGTAACGTTTGTATCCGGTTCTTCT
GCTTTTGGACGCAGAAACAGAGTGTTGTCCCTGACCGATACTGACCAGGCTTCTGGATCA
CCAATTCCGACATCTTTTATTGTTTCGTCTTGTCCGAACTTAATTGTTGTTTGTGCGCCT
GCTTTTACGCGCACATTAAATACATCCTGCTCGTTATAATCTACGGTCTGAATACGCCCA
TCTCGTTCCGATGGTGTGCCGTACATAGCTGCTAAAGCACCAGGTACTTGTAGCATCGAC
AAAAGAACTATCGCAGTAGTGCGTTTAAGCATCATTTTATAACCTCTGGATCAGGTTGGT
AGCTCAGAACTTGCAGTCCCAGCGGATTCACAAGGCGCTCTTTTTCTGTTTTGATATCTT
TATCCCAGTCAAAAGAAATCGTCGAAATCCACTCTGTTGCTCTGTATCCGGGGGCGGGTT
TACCAGATAAATCCAGTACCATTTTTTTGAAACGCACCTGCGCCATATCCTTCCTTAGAA
GGATTACTGAATTAATCTGGACCTTAATTTTGTAGTTGTTTTTCAGAATGTTCAGTGGTG
AGGAATCAGCACGAATCATGGTGTCATAAGCTGAAAACACCTTTTGGGAAGACATTGTTT
TTACTGTATCGGCCTGTTCCTGGATGGTCTGCCAGTCGTATGCTTCATAGTTAATGAGAT
ATTTTGACAGGAAATATTTAGTCTCAACATCCTGATAACTTTCCTTAGCATCAGATAATT
GAGGGGCAATATCAGTATATCCAGTGCTGTTATCCACTCGCACAAGGAACGGTACAGCGG
TTTTTAATGGAGCAAGGGAGGCTATTGCGAAACCAAGAATGCAAATTACAACAAATTCAC
CAATGGCGAGAATGGTAAATGTTTTTGCCTTTTTCTTTATGATTTCAATTTCACTGCGCT
CAAAGTCACGTATGGCCTTGAAATAATCCTTTTTTTCGTTTTTTTCTTCAAATTTCTTTT
TGGTGGCTTCTTTTTTTGAATGTTCATAATAGTTTGTGTTTTCCATTAATAATCACCTGC
TTTGATCTGTTCAATTGCTGTGTTTAACTCAAACCATTCCCCTTTTTTCTGCACAGGATT
GGGGGTGTGAGAACATGCACTAATTAATAGCGCGGAGGCAATTATGAGGGGGATTTTCAT
ATTGTTTTCCGTTCTGTATAAAACAGAGAAATTAACCGTTCAGGCGTTTCAGGAGTTCTG
GTATCCAGATATCAGGAGCTACATCTCCTTTTTCAGCAATAATCTCATCAAAAATAGACA
GGCCAGTTTCAGAGCCAGAAAGCACGGGGATAAACTCATCGAATCCAAACAAATCCATTT
TGGCGAAAACAGAAGAGCCAGATTGCTTGATGAGCATGGTCCTTGACTCCTTCGTCAGCT
CTTTGAGTTTTTCAAACTCTTTTTCAGTAAGCCCAATTTCTTTATATCCTTCCCATTTTG
CATCGGGATTGGGCAGGAGAATTTTCGTTGCGGTTTGTTGTACCAGCGCCGCAAAAATTG
CGCAGTTTATGGCGTCTTCCGGGGACTGTGATGTTAACCACATCATTTCACCTTTCATGC
GCCCCGCTTTCAGTGCGCTTTTAATCATGCTTTGTGTCATGGGAAAGTTTGCTGGCATCC
AGAACTCTTCAATAATGGAGAGCATCAGATTGCCGCCGCGTTGCATGATTTCTTTGTAGA
AAAACAGGACCGCGAGTAAAGGTTCACAGGCAGGATGAATACCGTTTTTTGTGTCCAGGA
CAACGGTTGTATCAAATCCCACTTTTTTATGATGCAGTGGATTGAAGGTATTCCGGGGGG
AATCCACCGCCCAGGCATATTCGCCGTTGTCGCACCATTTGGCGAGACGCGTCTGAAGTT
CAGGACTGACTATATCGAGAAGAAGGGCTGTCCGGCGTTCTTCGACAGGCATTCGCATAA
TGCTTTCCACGGCAGCGTTTAATTCAATGCCATGTTCATCAGAACAGGGGTTGCCCTGGT
TGTCTCGTGCCAGAACCTGTGTCCAGCGTTTCAGAAATGCGAGAAGTCTGTGCCAGACGG
GAGAGTCCGGGCCTGCTGCCAGTTGCCACGGATTGCAGCCTGTATAAATGCCTTCCTGCA
ACGTGAAATAGCTTCCTCCGTATGCACGGACAAAAAGCTCAGTAGAACGGTTGAAATCCA
CAACAAACATTAAAGGGTCAAAGCGTTGAAGAAAACCGCTGGCTGCTGCTTCAAATGTTG
TTTTCCCTGTGCCTGTTGCGCCAAGAATCATTCCATGCCCGGCAATTTTTTGTCCGGTAA
CATTTTTTTCCGGTGGGCTGTAATGCGTATTGAACCAGTAAATGCTGTCAGACACCGTTT
TCAACGGCATTATGGCGGACCCATCACCAATAGGATTGCCTGATTTTTTCCCGGAGGAAT
AATTGTGAAAAGACATCAGACAGGCCAGGTTGGTTATTGTTCTTCGGGTATCCAGTGGAC
GCCTCTTATTCAGCGGCATATGACTGAAAAAAACAAAAGGTGATGCGAGTGAGGCGCGAC
TGAAGCGGAATCCCTTACCCGAAGTAATAAACTCAGCAGAGAGCTTTATACCATTGCTTC
TGGCCTGATCTGGTGTATCACCGAATACCGTTAATGCGCAGTGTAGTGAACCAAACAACG
TAATTCCGGCTGCGACCGCTTCTTTACCAGCTTCGAGTTCTTCCTGTTGTGTTTTGGCTG
CATCATTAGCTGATTGCAGTTTGTTTAATTGCGAATCAATGTTCTTCAGGGTTTTTGTGG
GTGATTCAAAAATAAACGATTGAGTAAGAATAAATTCATAGGGTTGCTTGAGAAGAAAAT
CCCATTGTCCGGGGGTCGTTTCTATAGGGAAATCCTTCAAAATATAATTCGTTGCAAACT
TTTTACTATCCGATTCGTTGTTACGCAGTTCAAGAACATCAGCACCAAAATACCATTCAG
AATCACAAATACTGGATGATAAGGGAGTGGATGATAAAGGAATCATGTTATGTTCTGTAT
TTAGCAATAGTGATAAATAGTCTGCCACCTCACTAATATAAGTATTGTGAACTGATAAAA
CAGAAGCGTTAAATGGCTGAAGTGCTTTTTGCGCCTGTTGTGTCATTTCATTCATGCGCT
CGATTCCGGTATCAACATCATCGTAGGGAATCCCAAATGTTAAATACCATGTTGATTTGT
AGAATGCGCTGGATGTGAACAGAGCAAGGTATTTTTTTGAAAACCTGCTTAAAAAAGCAT
TGTCAAAATTCCATTCTCCATCAATGGTTATTCTTTTTTTGATAAGATGAGTCCATAAAT
ACAGGTCGCCTTCCTTTCCTAACCCAATCAGGAAGTTTTTAACGCTGTTAAATAAATTTG
TAAGAACATTATCGTTCTCTGTCTCAAATGGAATGCCTGCTACAACAAGTGAAGCCAGCA
TTTTCCTGTCAGAAGTAAAGATAATACTGTCTGTTATATGGAAGCGATAATCGGGATATT
CACGAGCAACATCCATATTGTCACTGTTTTTTAATTTGATTTTGTGCATATATGTTACCT
GACAGATGAATAACCAATAATTAAATCTCTGTGGCGGATTTTTAACAAAAGCCCCATAAG
GTTTAAACGGATGACTCTTAGTGCGTTTGAGTCATTTTCACAGGCCAGTTTTACTATAAA
AAGAAACAGCGCACATATGACAGGAATAATTATCCCTTTTATACCCCAAAGGAAAATAGC
GGGGAAGCCTGTCAGAACAGCGAAAAAAGCCGTGAACAATAACAACATTAAGGGTATACC
AGCAATTAACGCAGGACGGTTAAACCCGTTATAAGTCATGAATGACTCACTGACATGTTC
ATTTACTTTGTCCATAACTCACCATGAAAAAAGCCGCAATTCACACATAAGGTAAATATG
CGGCACAGTTGTATATATGGATTACTTATTTGAAGAGTTCCAGCGCCCAGTTCCCGGCGT
AAAGTGCACCGCCAGCGAGGGAACAATAGATAAGCGCCATTCCAACATCAGACCAGCTTT
TCTTCTCCATGAATGCCATGATGATGTTATAGATCAGGTAACACAAAGCACAAACACCAC
CAAAGCCAAATGCCCATGTCTTAAGTTCTGTCATGGTATTTGTTGCGGTGTCGAGTCCAC
CTGCATAGGCAACGGAGGCGGTTAGTGACAGGAAAAACGCCAGGATAAAATACTGCAAAG
TTGATTTGACTTTCATTAACTAAAATCTCCAAAAACATCCCAGTCCGGTGATGTTTTCTC
TTCATCATTCGGGGGTTTTATTTCTGATTCATCAGTTTTTTCACGGATTGATGGCACGAT
ATAGTTATTCGCGTTACTAATAACCCGTTCCAGATAAGAAGTGTTGTTAAATTTCTTTTC
TTTTATAAATCCTGTTGATTCGTTACCCGAATAATACAAAGATAAAGCGCGGAGAATTTT
TTGATTACTACTACCCTCCTTTTGTCTCAGATAATTGTCCGTCAGGACTGCCGCTCCTGC
TTTTATATTTGTACACGGGTCAAAAACTGTTTTATTAGTCAGATTGAGTGATGGGAAATT
TTTGCTGTATATCTGTGTCAGACCTGCACTAAACCTTTTATTTTCTGCTGTTAATTTTTC
TGCATATTCAATAGCTCCTTTTTCATCTTTAAAATACTTACTTGTTCCGTCAGAAACATT
CGCTATTACATATGGATTAGCCCCTGATTCAGTCATAATCAGGGCATTCATCGTATCGGG
TGATACATCAGGGGCACACTGACTTATCAGTGCTGCCAGAACAGCCGCTGATAACTGCAT
AAGGGATTTATCTCCTGATATTAAATTCGTGAAGAACGTTTTTTCCTGCGGGGGCGACGA
ACGATACTGTCCAGCTCATTAGCGCCGGAAAGAAGTTCTTTCAGCGAGACAATTTTTTCC
CTGACAGGTATAAGGGATTTTGCCCCCGGACATTGTTCAAAGTCTGATTTGTACAGGTCG
TATAAAACAAGCGTATGTTTTACATCCTGTGACAGATAATTATGTTTATTCTGGATGTTA
CCTTGTTCGATATTTTTGATAACATCTGCTGAACGATGAATTAAATCTGTGTAGATTCGG
GTGTTTTTAAGGGGATTTATTTTTATATATTCAGAAGCAAGCTGAATAAGATTGCATCGT
AAGATAAGGACTTCACGAGTGGCAATATCAAGCTCGCTGACATCATCATTATCCTGCATG
GGTATCTCCGGTAAAGATTTTCTGGACTGAAGTCCGCGCCGTAGCGATATATCCGGCCCA
CATAATGATGTGTCGGATATGCAGACTCCAGTTCAGAATCCCCTTGTCAGGGGATATTTA
GTTAATGAGTACAATAGCCTCTTCTGGAATTGAGGAAGGAACGGGAACGCCCATATCATT
CCCCTGATTATCGACAATCTTCTTATTTTTTACTCTTCCTAACATTGCTGAATGTTTTGT
TTGCTGCTGCAAAGCAGACATCAGACCTTCTGTATCGGCAGACCAGATATAAACTCGCTT
ACCGTAAATAATATGATGAATATCATAAACGGGTGTTATACCGATTTGCTCAGATGTTAA
CGTTCCTCCTGAATTACGTTTGTCTGGATATTTATAAAGATAGTCATTGATAACATTTGC
GAAATGGACAAATTCAATTGCTTCCTGTTTTGCAGGAAGCAACTTCATTCGCTGTATGGT
TTGGTTATTGTTATCTGTCAGATAGTAACTGCCTATTGACAGGAATATCAGGAGCAAGCT
GAAGAACCAACCCATAGCGATTACTCCTGTTGTGTGTCTTTAATTGTGATTACGCATTGT
GCAATATTCCTGAATGCGTATAACGGTTTATCTGCTGAAAGATAAAGCATCAGCGTATCT
TTTAATGCAGATTCAAAGTTTCCCCGGAAAATAAGAGGAGCATCTATTCTGTAGTTCACA
GGAGTATCCCATACAAGATTCCAGGTTGAATTACCACACGGCGAACTTGACGCCCATTCT
GTGAGGCCATCCCGCAGCGTTGAACCTTTTTTAAGATTCCAGGTGAGTTTTTCTGTCTGT
TTTTGCGGAACGGTGGCAGGCGTTAGCGGTTTTTGAGGTAACTTGTCAGAGGAAACTGGT
GTCCTGACAGGAGATGCAGGGGTTTTGTCAGGAGATACAGGTGCTTTTTGTGATGTTTTC
CCTTTCTGTTGTTGAAAATCAATCAGAAGATGTCTTTTTTCGGTGTTCTTAATTACCGTC
AGACCGTAGTTGCGAAGCATTTTATCCAGGACATAAGGCCATTGATCGTTGCCCTGCCAG
GATATCGTGCGACGGAAAGTTTTCGTTACCTCCGGGGATATTTCAGCCGTCCAGTCCGAT
GGGACAATTTCTTTTAATGCTTTTTGCAGCGAGCCTTTACCATCATGGCGAACAAAGTAA
ATTTGCTTTTCAGGTGTTGATGGGCCTGTAAGCGTGGTGGCCGGAACAGCGTTGTTAGCG
TTTTTTTTCAGAAAACCGCTTTTTGACATTAGCGGTGGTTGTTCAGGACGCGGTTTTGTC
TGCTGATCAGTCTTTTGTGCCGTTTGTGTCTGATGGTTGTTGCTACTGATTGGCTTTGCG
GGAGAGAGTGCTGGTTGTTCAGAATGCTGTTTAGTTGCTCCTTTGGCTGCTGTTTTTATC
TCACCAGATGAAGTTATGCTGTTTGTTGTCGGCTTCAGAAAACTATTATTGCTGCCCTGG
TTTTTTGGCGCTGTCGCTGATTGCTCAGAACGTGGTTTTACGGTTTCTGCAATACGAGGC
GCGGGAGTTACGTTTATGGCTTCCTTTTTGAGATAATTATCATTGCTGTATTGAACAGTG
CTGTTTGGCTGTGACACGGGCTGCTGAAGGATCACCCCGTTATAGTATGTGTCTGCTCTT
ACCTGCTCAATTGTGGTATTCAGTTCATACCAACCTCCTTTTGCCTGTGCGGGTTCAGGG
GCATGGGAACACGCATTCAGCAATAATGTGGTGGGAATAATAATGAGCTTTTTCATGGTT
AACCCCAGGAACGTCCGAACTTACTCATGATTTTTGAGATCGCCGCAGGGTCTGCGGTCG
TGCATTGATTAAGAAACGCTTTTCGGGCATCAAAGGTTTTGCTCCAGCGAATAGATCCCT
TTTTCTTTTTTATGATATTAAAGAAGTCCTTTTCGGCGCTTTTGCATTCGCTCCCGCCGC
CGCTACCGATAGCTTTACCGTACAGACAAAGAACGGAAGCACACGGATCAGACGCATATA
CGGGGGCAGAGAGTGCGATAGCACTTGCGGCAACCATCGATAAAATGATGGATTTCATGG
TGTTCCTCCATATTTCAGGCAAAAGAAAACCCGCACGAGGCGGGTATGAATGAGCCATTA
AAGGCAGAATTGCACTCTTTGTTTAGTTTTGATATCTATCCTGGTGCATCATCAGAACAG
AATACTGGAGTTAAGTTGGCTATGGCGCGGTTTTATTTAAATGTTCCGTTTGAAGAAAAG
GATTTGGCTAAACAAAAAGGGGCGCAATGGGACCAAGAACAACGGAAATGGTTTGTTCCA
CAGGGGAAAAATCCAATTTATTTTATTCGGTGGATAAAAGAATTAAATGAACATGATTAC
AATGTTTTTTCGCAACGCTTTTATATTGCGGAAAGTCACCAGTCTTGTTGGCGCTGTAAG
AAAACAACTCCTGTGTTTGGTATTTTTTTACCTCGTTGGTATAAGTATAGAGACGTTATT
TGGGGAGTTGATCCTGCCGAATGGGAAGATTGTATATTAGATGAATGGTATGAAACATCC
TCCCCTAAGGGTATGGAGTATTTTGATTCAAAGAAAAATATGATTTATCGGTGGTTAACC
AGTAGAGTATGGTGGACTGATTTAACGAAAATTGAAATAATTTCAACCTCTGCTCTCTCA
AGGATTAATGAGTATTCAAAATTATATTATCCATCCCATAGCAAAACAGCAAAAATGAAG
TATTACGCGAATCATTGTTGTCATTGTAACGCAATGCAAGGTGATTTTATGATGTTTAAT
GAGCCAGGGGGCGTGTTCTTCCCTGTAACATATGAACAGGCGGAGAAAATAAGATTCCAT
GAAATCAATGAAACAATATTTGCCAAAGCAAGTTATAGTTTAATACCCGAAGCCGGAGGT
TTCATATATCTTTAAGCAAGATAAAACCCGCACGAGGCGGGTATTTTTTTTAATAGAATC
ACCTTGCTATAGGGAAGGTGATTCTATTGTAAACGTTCCATTAGATCCCGCACTGTCTTC
TTGTACTCTTCTTTTTGTGCGTTGTTCTAATGCAGCACGAACATTAGAACTATTTATCAA
CTGGTCACTGCGTACAGCCAAAAAAAAGCCCGCTTTGCGAGCTGTTTTTAATGAAGGATT
ATTGCATCATATTTTTAAATGCTTTACCCGATTGCTCTTTTTGAATGGCTTCACGCGCAT
TTTCGCAGTTTTGACCAGACATATCCCCTTTGCTGCATTTTTCGACAACATCTTGGGCTT
GTTCAAGATGTTCAGCGTAGTAACTGACATCATAAACTTTGTCTTCACAAGCAGCTAAAA
GGAAGCATGACAAGATAGTTAAAGTGCTTATGAATTTTTTCATTCGAACACCTATTGCAT
CATTAATTTAAACTTTTCTCGACTAACAGCCTCTTGTCTTGCATTTTCAGACGCGATTAG
CTGTCTCTCTGCAATATCATATTGCTTCAATTGTAGCTCCATTGTCAATTTTTCTGTATT
CAATTGGTTAGATAAGTCAGCTTTTTTTTGCGGAGTATCTGCTGACGCGAACTCCTTCTG
TAACGTGGTTAATCTCTTCGCCCTTTCCTGCATTTCATTGTTGAAATTTTCATAGAATTT
GATCTTAGCCAGGATTGCATCATATTTTTGTTGCGTTTCTGCAATGTTGCTTGATAAGTC
ATATTGCGATCGCAAAGAGCTAAGATCTGATTTTGCACTATTTGTTATTGTTGATAGAGA
ATCCTTCATATAGCTGGATGCGCTATCAAAGCCATTGCTGAAATCAGTGAAGCCTTCGAG
TCTTTTCTTCTGTTCTTCAGCGTATCTTATGGTCTGTTCATATTGTTGCTTGAGTTGCTC
AAGCTGTCTTGCCGCTTCAGCGGCACGATTTAGCCCTTCTTCAACTGTTTTAGCTATCGC
TGTAACGTCTACTACTGGAATACCAGATGCAAAGATTGATGGTGATGTTACGGTAATTAT
TCCAGCAAAGAGAAATGATAATACTTTATCTTTCATGTTAATCACCCCGCTTTAAGTTTA
CTTCCACGGTTTAATCCCTGAACTAATGCTGATGCAGAACGACTTCCTGCATTAAAGATT
GGATTTGGCATTTTGCTGGCAAATCCATTAGTGAAAGATCGGAGTCCTGATGCTCGCATA
AAACCAGATGCAACCTTACCTCCAAAGCCATTAGCGGCTGATGTAAGGCCATTTATACCT
ACCCCACCTGTTAATGTAGAACAGAGTGTGCCAACTTGTTCTATAAGGAATATGGAAATA
ATAGTAATAAGGAAAAAGTAAACTACAATAGATAGTTTTATATCTCCATTAACAGGGACA
ACTGATTCAACGAAACTAATTAAGAAACTAAATGATATGCTATAGAATAAATTTAACAGT
ATATAGTTGAGACAACTGCCGACCCATGCAGTAAACATATTTCTGGTCGATGAAAATAGA
GCGAAACAAATGAATAAAATGCCAGCGGAAAGAAGAATTCCAACCATGAAAGTTGATAGT
GTCAAGAAAACAGTAGTGTAATAGATGAGAAGCATTCCGCCGATATAGCCAATCCCCCAT
ACTAGATAAACCCCCATTTTCTCAGCAATTTGGAACTTTCCATAAATACTCATACTTGTA
TCAAGGAAGTTGTTTAAATTCGTAGATAGAGCGTTCCACAAATTATCAACACTGGTTGCA
GTTCCTGAACCTCCAGTAACAGCAGCAGAAAGGTCGGAGCCAGCGTGCATTACAAAAGGA
ATAACAAACTGGCTGTAATAAGGCGCTGAATAAGTGAATGCACCAACCAGGGCGAATGCA
CCGATATTCTTAGTCACCTCGCTCATCAGGACGTCACGTTGGGCATACGTGATTTCATAT
ATTAGATAAATAACGTATAAGGCTATAGCCGCAAAAAATGTAGGAGATATTGCCTGTGCG
ACCTTAGCGGCGTTCGTCGCCGCTGTGGATTCAACAATGGTTGTTACTTTCTCAAGAAAT
TCTGAAACAATGTTCATAGCTTAGTCCTTCTGGCAGATGAAGAGTTCACCAGAGGCACTA
ATATTTGGCTTCAGCTTAATTACCAGGTCTGTGCCGAAAAAAATTGCTTCTCCAATTTTT
TGGAAATTTAATGTGGATTCTTCTTTATTGTAACTATAAACGTTGTGGGTCGCTGTCGAT
GTTTTGGTTTTACGTGGTGTAAACGCTTTTTTAATGATGTAATCGAGAGCGTGGCTGTTA
TGAGATGGTAAAGTGATTAAATCGTCGTTTTTTTTCATAATGTAGTTCTGATTTTTGAGG
TTGAAGATAATTGTCGGTCAATGCTTTTGATTTTTTTTCGTATCTCAATTGGATTCGCCT
CAGATAAGTTAGCAATGGATAAAGCCAGTTCGATTTGTAAAATTTTCCTTGTTTCGATGA
GATTGATTTTTACTTGTGGTATATCACGGAAGACACCACAGCCGGTAATTGCTTTTGAAA
CGACACGTTCTGTATTCGCTATGCTTTTCTTTACTGTTCGAGGGGGGACATAACGTGCAC
GGCGAAGTTTTCTCAGATTAGCTTTTGCTTGAGTCATGTAATGTGTCCAGAGTTATAATT
TTATTTCTTTGCATGATTCCCCTTTACGGCACACAGCTACACGGTTATTTATCACATTTA
CCACTGTCACAGTTCCGTCGTCGCATTGAGTGACGATGAAAGGGTATTCGTTGATTTTTG
TACAGTGAGATTGTTCTCCTGCTATTGCAACCACAACCGGGCTAATAAATAACGCCAGAA
CAGATGCCAGCTTAATAAAAGCACTCATTTTTGTATGCCCTATATAAATAAATGCTTTCT
TCAAATCCTGAATATACTATCTGAATACAGAAGCGGTCCTGTTCTCCTGAAGTAAGGCTT
CATTATTTTATGGGCCATTGGATGGGTAGTATGTACGGGTATTGATAGAATGAATTTTGA
ATGTCCTGTTTTTATTGCATTCAGAAGTTCGTCAATTTCTTTTTGAGATGTCGTTGCTTT
CATCAACAAGTGCCTCAATCAGTTTATTAATACACGTCCGTTCTGCCGGAACTTCCCGAC
CTGTAACCGGGTCGAAAACGATATGCTCATTTTCAACGTAACGCAGGCGATCGTAGATTT
TTTGACGAGCTTTTATCTTAATCACGTCCAGCTCTGCATGTTTTAACTTTTCTCGTCTAT
CGCCGATGAAAAATATTATCCATATGACAGCCATGATAATTGCCGTACAGGGGAGCATGT
AGCTTAATACTTTTACAGCCACAGCAAATGTATCTTTGGCCCTTCCTGCTGCTGATTCAA
GGATAAAAAAAGCTACAGTTATTATTATGACTGTGTATGTCTCGTATTTATTTACACCTC
TAATACCAAATTTGCGTAATGTGGCTTTAGTTACAATCTCTGAAAGAGAAACACCTTCAT
TTGCGTTTCGCATTGAATTTTCCTCATACTATTCCTGTGACACTTAACACCATCAATAAA
ATATGTAATGCAGTAATGTTTTTTAGCGTTTTTTTTGTAGGCTTCAATAAAATCCTTATC
CAGAAGTCTGATAATAAAAATACATAGTGCATTCATCGCTGCTCCTGTAAGCGGAATTAA
CAACGAAAGATGCATGATTTATTCCTTGTTTTCACTCTTGTCTTCGATGGTCATTACTTT
AAGAGTTATTCCTTGCATGTCTGTAACAATAACTCTTGTTCCCGCAGGGTAGTTTTCATT
GTGTAACGTCTCAACAGGCCAGAATGTATCACCAATGAGTAATTGCCCCTTGCCGTTAAC
AATATCGTCACTGAGCGTAAATTCTTTTCCTTTAAAACGTGAATGCCCTGTGTTCACCAG
GAGAGTGTCTAATTTCTTATGTTTTTTGTCATAGAAGAACTTAATTATCGACGCCAGTAT
GCTGATTGACGCAAAGAAACATATATTGGCTTCTTGTGATATCGGAAGAAAAAAGCCCAT
AATGGCGCTTGATAATGCACCAAGACTGATTAAGAGTAACCATCCCGTTCCGGTTATAAT
TTCAAGTGCAATACACAGAAGAAACAGTGTAAACCATAACATGGCTAATCTCCATGATAA
AAGGCGGAGAGTGAATAAAGATAATAAAGGTGGTAACAAACGGCTAATACATTAAACAAC
AGACATAAACCGAAGAATATGCCATTCAAACTCCATATAAGCAGAGGCATCGTTGCTATC
ATGAGCGTCGAAGATCCCCAGTCTAGCCATCTTGGAAATATGGAGTCGATAATATGCTGT
AGTCTTTCTCTTTCATTATTATCTCTTGTAATAGAAAGGAGAAAAAACCATGTTGACATG
GGAATTATATACAAAATGATAATGATGCATGTATAAGTTTTCATTTTAATGGCTCACTCA
GGAGTTAAGATAAGGACGGTGATTAAAATAATATTGTCACCGTCCGCTATCTTTTTTAAG
ACAAATATTGTTGAGCCTGTTTCATATCAACTTTGGGAGTATCCTGTGATACGTTTTTTA
GCAGTTCACTGATACCTGCAACCGAACTCACCAGGCTACTTGAATCAAGAGGCATCATAA
CCAGTTTACTGTTTGATGCAGTGCCAATTGCCTGGAGTGCTTCAGTGTATTTCTGCGCAA
TAAAGTAATTAACAGACTGAACATCACCTTCAGCGATTGCATCCGACACCAGTTTTGTTG
CGCGAGCTTCCGCTTCTGCCTGACGTTCGCGTGCTTCAGACTGAAGAAATGCTGATTGCC
GTTCCCCTTCCGCTTTCAGTATTTGAGACTGTTTTTCCCCTTCTGCCTTCAGAATTTCTG
ACTGGCGGATACCTTCCGCTTCAAGAATCCGGGCACGCTTAGTTCGTTCCGCTTTCATTT
GCGCGTTCATCGCTTCAGTCAGTTCTTTTGGTGGTTTAACATCCCGAATTTCAATACGTG
TGACCTTAATTCCCCACGGGTCAGTCGCATAATCGACAACCGTTAACAGTTTAGAATTGA
TGCTGTCACGTTGAGAAAGCATATCGTCGAGATTCATTCCACCAACGACAGTTCGGATAT
TGGTCATAACAAGATTTGAAATAGCTGATGCAAGATTATCGACTTCATAAGCTGCCTTCG
CTGCATCAATGACCTGGACAAAACAAACAGCATCGATAGTTACGTTTGCATTGTCTTTCG
AAATAACTTCCTGTTTAGGAATATCCAGGACGGTTTCCATCATGTTGATCCGTTGACCTA
TGCGGTCCATAAACGGGATCAGGAAGTGAAGACCGGGGGAAAGCGTATGGGTATATTTAC
CAAAGCGTTCCACTGTCCAGGCATTACCTTGTGGCACGATTTTGACGGCAGATTTAACGA
ATATCAGCGCGACTAAAATTAATAAGAGTAACGGAATAGATGTAACTATTGGCGTAATTA
TAGCGTCAATCATGATTAATCCTCTCCCCATTCATCACAATATGCTTCAACCGGAGTTTT
TCCTGCTTCATAATCAGCACGCCATGCTTCCGCATCGGCGGCATTTCCACCGCGTAACTC
TGCGTAATCCATTAATAGCTCGTGCCATTCTTCAAATGTTACGGTTTGTTTAGTGGAACC
AAAATCAGCCATATGTATTTCCTGCATTTTGTGGAGGTATCTCTTTGCAAATGAAATCTG
AAATATGAACATCAACAGAAAAACACTTTCCTGCTTCTTTTTCTTTTGAGAAGTTTTTTC
TGCATTCTTCAGCGGTCATAGGGAAGTCGCTGTAATGAGTCCATTTCACGGGGCCACCAC
CTGGTTTTTTGATGGTTGCGTTTATTTGGTACTTAGGCATTCAAAAATACCTCCACTCGA
TCACCTGTCTTTCTTGAACACATCCAGCGGCGCAGTTCTGTAAAACTATCCTGGATCTCA
CAACGGGTACTTTTCATTGTGACAGTTGGTATATTGTCGTAGCTGGCATATGCAATCTCT
TTTTTGGGTGTGCGCAATATGCCTTTGTCAATATCAAGAATCCTGAACGCGCTAATTCTT
CTTTTGTGCTCGTTAAATAGTGTTCGTTTAGTTGCTGTTATCTGCTTCTGTGCTTCCTGG
TAAATGTAGGTAAGCACATCATAAGATTGTTGCTGTGTAATAAGGAAATTACGGCTAACA
TCCGTTGTTGTGAGCGTTTTATTATTTCTTAATCCCCAATAAGCCACGATGATATAGAGT
GGATATCCTTTCAAATCTGCCACACATTCAGGAATGACAGGATTAATTTTTAACTTACGC
GCCATATTTTCTCCCGGTTGTTTGTCTGAAATAGAAACATCCCCGGAATACAGCGTCATA
AGCTAATTATGAAAAGTTGCAGCCACTCACTACAGGCTCTTTATCTGATTGTTCATCATC
ATGCATAGCTAAACCCCCTTACCTGGAGTGGAGACTGGCAAATCTGGTGTACTTCTGCGT
TGCAGCCTGTACGACTTGCTCAGGGAGAGAGTGAGTGAGATTAACTCAACGCGAGTTCAC
CAAATAAGGGGGTTTAAGTATGCAGAATGATATTTGCGGATAAAGAGTCGTTACCTGTGT
AGATGGCGCGGCACGTCACTCTGTTACGTAGCCCGTTGCTGACAGATGCCAGCGGTGCTT
GAAATGCACGAATAATAACCTCCTTATGCCAGGGCTTTAGGCAATGACCGCTGTCCGGGG
TTGTTAAAGAGCATGAGATGACAAGCGTTCTAACGGGCGTCAAAGAGTGCTCATTTTCCA
GGCAATGAGCACAAAAAACGCGATGAACGAGTTTTTTACAATCATCTGGATAGTATTGTG
TGTGCGACATTTAAAACCTGTCAATGCCACGAGAGCGATCTAATGATCTGGATAACACCT
AAAAAATAGAATAATATTCTATTTGTTAAATGATGTACGATCTAAAAATCTAGATAATAC
TGTTTGTGTGGTTTATTCGATCGTGTGAATGGGTGTATGCAGTCAAAAAAACTTTTTTGA
ATATACAAAATTCTGAATTTCTGATTTTGTAAGGTTTGTATGGGGAACGTCAGTAAAGAA
GGGGCTTCAGTAGCTGTTCTGAAAACGATTTTGAAGCAGTCACAGATGTGTGCTGAATCA
AAAAGGAAACGAGCCAGGCTTGAACATCGTTGATCGATTGCGCCCATGCTGCTAAATTTG
CAGGCAAGTTTTCCGCGATTTGTAAATGCAGAAAACGAGGTGCTGAAATTTTGTTCGAGA
ACGTAAATTTCAGATAAAGAAAACCCCCGTAATCTCGTCTTTTCCAGGGAGCGCAGATTA
GCGGGGGTTGACCTCAAGGCAGAGCCTTGAGCTGATAACATTTTATTTCAGGTAATCGCT
TACTACCTGAAGTGGAGTTTAATTCCATGAGAAGGAAATATCAACTCTTACAGTGCAAGC
TAAGTGCAGCTTGCTGTGATTAGCAAACGTCACTGGTCTGAACTATCACCGGAAGAGCAG
GTCCGTTTCTGGCAGGACTACGAAGCGGGTATTGAAAGCTCATTCCTGGTCCCCCAGGAA
AACAAAGGCGGAACAACAAAACGTCGCCGGGGTGAACATTCCACTAAGCCAAAGTGTGAG
AATCCAGCCTGGTTCCGTCCCGACAACTATAAGGCGCTGGGCGGACAGTTGGGCCACGCT
TACAATCGTCTCGTTAAAAAAGACCCGGTCACTGGTCAGAACACACTCAGAATGCACATG
TCGTTGCATCCATTTTATGTACTGAAACGTCAGAGTGTCGGTCGCAAATATAAATTCCGA
CCGGAGAAACAGCGGCTGCTTGACGCAATATGGGTTGTACTTGTGAGTTTTTGTGATCGT
GGATTGCACACTGTCGGCATGTCTGTCTCCCGCCTGGCAGAAGAAATAAGCCCAAAAGAC
AGTAAGGGAGACGTTATTCCTGAAACCGCAGTCACAGTATCGCGCCTTTCCCGTCTGCTG
GCAGAGCAGGTTTCCTTTGGCACGTTGGGAACGTCAGAAAAGACGATATGGGACCGTGAA
TCCCGCCAGCGACTGCCGAAATACGTCTGGATCACCGAAACTGGCTGGAAAATGCTGGGA
GTTGATCTGGTGAAACTTCAGGAACAGCAACGTAAACGCCTTGCAGAAAGTGAAATCCGC
CTGCAACTGATTAAAGAAGGCGTTATCCGCGAGGGCGAAGAAATCTCTGTTCACTCGGCT
CGTAAACGCTGGTATGCGCAGCGTTCTCTCGATGCCATCAAGTCCCGACGTAAGAAAGCA
GCGGAGCGCAAACGTGCTAATCGCCTGGCAAAACTGCCGTATGATGAACAGCGAAACGAA
ATTGCGCGGTTTATTCTGAAGCGTATGCCGCCGGACGAAGCGTACTGGTGCACTAAAGAA
AGATTAGAGCAACTGGTAGCCAGAGATCTACGTCAGCTTGAACTGGCTCTGACTGCTTCG
CCACCCCACTAGTTTAGCTGCCTGATACAATCGGCACTCTCTTCAGCCCCTTCGGGGCTT
TTCGTGTTGCCTGCATTTCATGAAATTCCTCATATTTGACGACCGTTTTTCATTTTGTCC
CGCTCTGACAGTTTTTTGATGGCCGCAATCGGGTATCGGAGTAAAAACGCCTTCGGTTAT
CCACAAAAACCCGCAAAGGAATAACTTCAGAAAGCAGCAAACATAGAACATCAAACCCGC
AATATATTCTTAACCCCTGTTCTTTAATCCCCTGCGTTACTTCGCCGCAGGGAAAATATT
TATCTTTGAAACAACTGTGGATAATCACAAAAATGCCTTCGCTTGCAGCGGCTACCGCCG
CGCCGCTCAGAATATAAAAGTACCTCCCACCGCTTCGCGGCGGGCATATGAACTTCTGCC
CGATGAAAAACAAAGCCCCTCCAACCCTCCTACAAAAAAACGCTGCAAATACTCAGCCAC
AGCGCCCAACCCATCACTGAAAAGCGCCGCCGCCCCCGCCCAAAGGGCGGGAACAACATC
GCTTTCAATAATGGATGTTGTAACTAAGAAATTACATTGCTGTCAGTCTTCTGGCTGGAA
GTATCGAGTACACGCTCGTAAGCGGCCCTGACGGCCCGCTAACGCGGAGATACGCCCCGA
CTGCGGGTAAACCCTTGTCGGGACCACTCCGACCGCGCACAAAAGCTATTTCATGGCTGA
AAGCGGGTATGGCTTAGCAGGATGGGGATGGGTAAGGTGAAACCTATCAATCAGTACCGG
CTTACGCCGGGCTTCGGCGGTTTTACTCCAGTATCATATGCAACAACGGAGTACCGCCTT
CCATGCCGCTGGCGCGGCATCAAAAAAGAAAGCCCCCCAATGACGGGGGGAAATAGCGTT
TTGATCAAAATAATAATGCTAGTGTGCTTCTTGCGTGCCATCTTAACTTCCAAAGGGTAC
TCCCGCCGACATAAGGCGGGAGGGGAATTTGGACGGGCTTGAAAAGCCCGAAAGGTGATC
AGCCACGCTGATGTTGAATGTATTGCTTCACAACTTCCAGCGGCGCACCTCCGCAGGAGC
CAGCAAAGTATGACCTCGACCAGAGCACGGCTTTTCCGTATGCCCCCCGCAAATCAAGAA
ATTCGTTTCGCAGACGGCGGGATGTCACTGCTTTCAGTGAGTTAACCAGTACCGAAAGTT
GCACTGTTGGTGGGTATTCGATCAGCATGTGGACATGATCGACGTCTCCGTTACTTTCTT
TAAGTTCTGCCCCAAAATCACGGCAGACTTCTGCTGCATACTGATGGAATGCTGCACAGT
GTAACTCTCCCAGTATCTTTCGACGGTATTTTGTTACAAAGACAAGATGAACATGCAAAA
GGAAGGCAGCATGTCTTGAACGATTGATTTTATATTTTTGCATTGAGGTTGGCCGTAAAA
GCAGTAATATTGTAAGCAAATCTACTACACACTGAATGATGATGCTAATCCTGAAAGCCT
ACAAATTCAGACTGGAACCAACGCATGAGCAGTCGCAGCGTTTGCGGCAGTTATGTGGTT
GCGCCCGTTTTGTCTGGAATTTAGGTCTTGCGGAGACAAAGCGCATACTTGGCTCAGGCG
AAAAGCTACCTTCGGCTTTCGAGTTGAACCGGATGATTACGGTGTGGAAAAAAATGCCGG
AATACATCTTCTTACAGGATGCTTATACCGACAATCTGCAACAAAAGCTGAAAGACCTGC
ATACCGCATGGAAACGTTGTTTTGATAAAAAGCTCGCAGCTAAGGCTCCGGTATGGAAAC
GAAAAAATGAGGGCAGAGACTCAATCCGTTTTGTGAACTTTGAGAAATATTGCTGCCTTG
AAAATCGCAGAGTGAAGCTACCGTCAGGTCTTGGGTGGGTAAAATTCCGGCAATCTCAAC
GTGTGAACGGTAAAATCAAAAATGCGACAATCAGTCAGTTAGCGGGACAGTGGTATATCT
CGTTTCAGGTTGAAATTGAAACGGCAGAACCAAATCACACAAGCACAACGATAGTCGGGC
TGGATGCTGGCGTGGCTAAACTTGCCACGCTGTCAGATGGCACAGTCTTTGAGCCTGTAA
ACAGTTTTCAGAAAAACCAGAAGAAGCTGGCGAGACTCCAGCGTCAGTTAAGCCGCAAGG
TCAAATTCAGCAACAACTGGCAGAAGCAGAAACGCAAAATACAGCAACTGCATTCCCGTA
TTGCAAATATCCGCAGGGACTACCTTCACAAAGTCACAACGACCGTCAGCAAAAACCACG
CAATGATAGTCATTGAGGATTTGAAGGTCAGCAACATGTCAAAGTCAGCAGCGGGTACGG
TCAGCCAGCCGGGGCGCAATGTCCGGGCAAAATCAGGTTTAAACCGTTCGATACTGGATC
AGGGCTGGTATGAAATGCGCCGCCAGCTTGAGTACAAGCAGCTCTGGCGTGGCGGTCAGG
TGCTTGCTGTTCCGCCAGCGTACACTAGCCAGCGTTGCGCGTGCTGTGGTCATACTGCGA
AAGAAAATCGCCTGTCACAAAGTAAATTTGTGTGTCAGGTATGTGGATATACAGCGAACG
CCGATGTAAACGGCGCTCGTAACATTTTAGCGGCGGGGCACGCCGTGCTTGCCTGTGGAG
GGATGGTGCAGTCAGGCCGCCCGTTGAAGCAGGAACCAGAGGCTGAGCAATCAGCCGTCA
CCCACTAATGGGAATCCCCCTCCTGAGTCACGAAGTGCGAAGGTGGGGGAGGATGTCAAT
CCAGGCACAAACTAAATTTAACGTTTCGTTAACTACAAAGAAATCCGATGAGTTAATCAC
TTGCGAAATAAAAATCATATAGTAAATTACTATATGATTTTGCGTTGTTTCGGAGAATTA
AAAAATGCCTTTGATTGAATACATCAACAAGTTCTATCGGGGGAATCAGGCATCGTTCGC
CAGGCTGACCGGAGTTCAACCTGCGCAGGTAACACAGTGGATCAACAAAGGATTCATCGT
GGTGAATCACACACTGTATAGTCCACGCCGAAAGCTGGGAATTTAATTCCTGGTCAATAT
TTGACATCCTCCACGCCCTGAAGGACGGGGATATAAGGCGCACTGTATCTTGTTGTCTGG
CAGAAAGAAGAAAGCCCCGTAGTTAAGTTTTCATTAACCCACGAGGCGATCCCAATGCTT
CAACAACACCAGGATAGACTTTTACCGCCCTTTACGCAATACCATGTATTTTCAAGTTTC
TGGTCGATATATAATGTTGTTGGCGCTTGAGGCTTTCTGCCTCATGGCGAAAAGGTGGTT
TGTATCTTGTTGTGCGGCAGAAAGAAGAAAGCCCCGTAGTTAATTTTTCATTAACCCACG
AGGCGATCCCAATGCTTGAACAACATCAGGATAGCCTCTTACCGCGCGTTACGCAAGGAG
AAGAAGGCCATGAAACTACCGGGAAACGCCCTTATCTGGTGCGTATTAATCGTGTGCTGC
ACGTTGTTAATATTCACACTCCTGACCCGGAATCGCCTGTGCGAAATCCGGCTGAAGGAC
GGATACAGGGAGGTTACGGCAAGCATGGCTTACGAATCCGGCGGTAAGTAGCAACCCGGA
GGCGGGCGAAAGCCCGCCTTTTTGGGGATGATGTGGTTCTGGCATTAAGCGCCTTTACAA
AGGGGGTATTCTGTACGGATACCCCCTTTTTCCATGTATTTTCAGGATATTAACTGGTGA
ATATGGTATAATTAGTCAATATGACAGCAATTATTGAGGCGAGTATGCAGCCCAAAAAAA
CACCCGTGATTGTGGTCAAAAAACGCCGCGTTCTGGTCATGCCAGAAAATCCTGTGGTGA
ATGAAAAGCCGCAGGAAGTACAAAAATCAGCAGTTAATGAAAACAAGAAAGTACAGAAGA
AAGATGCTGTAGCAGAGAAAACACGTAAAAAGCAGCCTCAGCCCTGGTATTTGAAAAAAC
AAATCACTTTTCCCCCAAAATATCCGAAAGAATATTTTGAAAAGTGTTTCAATAAAGTTC
GTGCTGTTTTTCCTGAACTATGGACAGACGAAAAAAAGAACTTGCCCCTGAAAAGCGGGA
TTCTCCAGGACGTTGAGAAATACCTGGCGGATAACCCGGATGTGGATCTGACGATTGAAG
AGTGGAATTGTGCGGTTCAGGTGATGACGTTCCGGTGGCAATATCTTCAGAATTGTACTG
TACCAGGCGCAACACGTTACGACCTTTACGGGAAACCTGCTGGTACAGTAAAAAAAGCAC
ACGCAACTTATGCGCAACTGGTTCTCGATGCCCGTAAGAAAGCCAGCGAGAAGAAACAAT
TAAAACGTAAGGGATAAAGCCCCGAAGGGCTTTATCATTTCAGCCTGGCTGACTGTAGAA
TCCAGTGATTTTTTCCGTTTTCGTCCAGGCCGTGTTCGTAAGCTGCAAGAGCCGCTTTCA
TTATTGCTGTTTTTGTCTGGCCTGTTCGCAGTGCTTCCCGTTCCAGAATATCTTCGTAAA
CGTCCCCAAGCCGGACATTGGTCACTTTAGTTGCTCCCGATTTTTTGCGGGTAGCTTCAT
TGATGAATCGGGCTGTGTCTGCATTGGTTTGTTCTGTTTTTTGTCCTGGTATTACCGGAG
TTTTCAAGTCAAGAGCCATTATATCACCTTTCGTGTGTTACATTAGCTTTACTGTGTAAA
GTTAATGATGTAAAGCTGTCGTATTACATCCATTAGGGATTGATGCCTAACTCTTGCGCC
AAAAGCTCTATTTGTGCTTTAGCTGTAGAAAGGCTGGATGCGCGACGTACATCATGAACG
CCAGCGCCTTCATTACAGGCCGCTTCAAAAATATCTAAATCTGAAATACGTGTACGAAGT
GGCTGTATCCACACCGGGTTCTCCCGGAGTAACTTGTCGAGATCAATCGCTGCTTTTCTG
TGGCGTGGTTTTGTCGTGTTAATTCTCGTGAAAAGTACCCAGGGTTGCAGGTCTGGATTG
ATCTGTTGAGCTGTGCGAACTTTTTCTGTTACATGAGTCAGCGTTTCTGCTTCGAAATCT
GAAGACGGCTTAACGAGAGTAAGCAGAATGTCAGCTACAGTTAGGGCACTGCGAAATTCC
TTGCTGTCATGCCCTGGACAGTCAATGATCAGCACTTCACATATTTTTTTCAGGCGCTTA
ATGACTTCTGATACATCGCCATACTCTTCATAAACAGGAACCGGTAATAAGCCATTCTGC
TTTCTTTTTTCGTTCCAGCTAAGAATATCATTGTTTTTATCGGTCTTCAGAATGATGACC
GTTCGTGAATTATTTACCAGATAAGAGGCCAGGTTTGTTGCTGTGGTGCTTTTTCCTACA
CCGCCTTTATCTGATGCGACAAGTAATGCTCTTCCCATAGAAACCTCGGATATACAGTGT
AAAGGTTTGTTTGTCTTTACATTGTATTCATCATGATTACGTTGTAAAGATGTTTGTGTC
TTTACGTTGTAATTATCATTTGTGCTTTACACTGTGTGTATGTTACAGGGTAACTTTTCA
GGATGCGATTTTGCCTGGTGTGTTGTTGCGCCCGTAGCTCGCTGGCGCTCACACGCGCAG
TACAGCGCCCCGCCCTGCTGCAATGCACCAGGACGGCGTAAACTCGCTGGCGCTCGCGCT
AACTGCGGCATTCTGCGGCGCAAATCAGCATGATCATGGCCTGTCAGTCCGTTGGGCTTT
GCAGGGTGAAGGGATGGCCCTGTGCATCCTGGTATGTTCGTCAGCGGCTGCGCCGCGCTT
CGGGGCGATGTGGCCCCGCTGCACCCTGGTATTTTCTTTCGCCCCTTCTATCCGCTGACG
CGGATTAAGAAATGAGCAAACTATCAAATAACTTGCTGTTTTTAGGCAATAAATCTTGAT
AATGCATCTAAATAGATGTATTATTATTTCATCGAAAGGGGATTGGCTCCTTTCCTTCTT
AAGTCCAAACGGACAGGAGATTTAAAATGAAAACATTGACTTTTAATAACGGCACTGTTT
CTGTTGGCGATGTGTTTGTATCTTCCTGGGGATATGAGCAAACGAACGTTAATTTCTACC
AGGTTATTTCTGTTCATGGCAAAAAAACCGTAACTGTTCAGGAGATTCGCGCTTCAGTTC
ATCGGACTCATTCAATGAGCGGATATAAGACCCCATTACTTAATGATTTCTGTGGTGAGC
CATTAAAACGGCGAGTGCGTGATTATTACAGTACGCCAGCAATTGAAATTGAGGAATTCG
AAACAGCATATAAAGGATCACCGGAAGAAAAACACGAGTTCACATCATACTACTAAGAAA
ATAGTTGCAGGGGGTATCCCCTGCAACCATGTTAAAAATGTTAATAGTGGTAGTATTTAC
CCAGGGGGTTTTAGTATGAATGATGGGGTAAAACTCCGTCCTTCAGGGCGTGGAGAATGC
CGGGCTAATGCAGCAATGTAATGTTGCGCCCGTAGCTCGCTGACGCTCACACACGCAGTA
CAGCGCCGCGCTTCGGGGCGATGTGGCCCCGCTGCTCCCTGGTATTTTCTTTCGCCCCTT
CTATCCGCTGACGCGGATTAAGAAACGAGCAAATCATCAAGTAAATTGCTGTTTTCAGGA
AATAAATCTTGATAATACATCTAAATAGATGTATTATTGTTTCATCGAAAGGGGATTGGC
TCCTTTCCTTCTTAAGTCCAAACGGACAGGAGATTTAAAATGAATATCCAGGAAGCATTA
AACGTTTTTGGATTATCCGGCGAATTAACTGAAAAAGATATCAAAGCAGCATACAGAAAA
GCCGCTTTAAAATATCATCCAGATCGTAACCCGTTAGGGGCTGAACTGATGAAAGCGGTA
AATGCAGCTTTTGATGTCTTGATGGCAAATATTGATAAAATAAATCAGTTCCAGAGCACT
GATGAACATGCACGATATAATTACGGTGATGACCTGGAAAAAGTATTAAACGTTCTTTCT
GGTTTATCTGGTCTGGTATTTGAAGTGATAGGTAACTGGGTATGGATTAGTGGAGAAACT
ATTACACATAAGGAAACTTTAAAAGAAATCGGGTGTAAATGGGCGGCAAAGAAAAAACAA
TGGTTTTATCGTCCAGACGAACATAAAAGTTACTGGAATCGTGAAGAACACACGATAGAA
GAAATCCGCGCAAAATACGGTACAACCGGACAGCGCAGGGCGACAGGGTGGCAACGCGTG
GAAACCAGAGCGTAACCAGAACGGGGGCGAGAAGCCCCCGATATCATACCAGCCCGTCTT
TTGGGGCATCGAACCCAAAAAGACGGGAACAGCAGCCACGTAGCAAAAAGGGAAACAGAT
GAACTCTTTTTTTGAACAATATCACCCTGTCTTTGAAGTTGTCTGCCGTATCCTGGGGAA
CGGCTGGCGCGTGAACAAACTTGATGATTGTCCGTCTCGTATAAAACTGACGTCACCGCA
GTTTAAAAATTACTCTGTGCATATTAGGATGGAAAAAGACCGATTTTCTGTTGTGGGGAG
TGTGGATAGTCGTTCCTGGAGTAGTCCGTATCATGTTTGCACGTTATCCAGGAAGCGGAA
TCCCGTTGATATAGCAGCCAATATCGAGCGAAAAATTTTGCTAAATGCTTCGCAGGAGGT
GTTACAGGCGATTGAGTATGAGAAACGCCAGGCGGCAAAAAAGGACGAAATTCTGATCCT
GAAAGGTATGTTATCGCAACTTGTCCAGCTTGAAAGCTGGTATGGGGCATTGACAGGCTT
TAAAGCTGAAAATGGATTGAACGGTAAAGTCACCGAGCAGGGTGAGCGTTATGATTTGCA
GATTAGGGGTTTGAGTATAGATCAACTTGTTAAAATTACAGGATATTTGAAACAGTTATG
AGAAAAAACAAAGGGCGATTGACTTATTATCTTGAAGTGATTGATAAAAAATACCATTTT
GTAAAAAAAATAAGCAGTTATTCAAAGGAGTTCACTGACGGAAAAACAAAAAGAACAAAG
AGAACGTTAAGTGAGCTGGTTTTTAATGAAAGTGAGGTCGAGGCAATAGACTTTACAAAA
AATGGTTTAAGACCTGTTGATAAGAATATTCTCTTAACTATGGTGAAAGAATATAAGGAG
AGTGATGCATGACTATTGAAAATACACCGGAAAACATAAAGAAATTACGTAAAAAAATTG
GCCTTACCCAGACAGAGTGCGGTGAGATTTTTGGCGTAGGCTTAAGTACATGGCAGAAAA
AAGAAGCTAAAACCCACAACCAGCTTAATTTATCGAAAGGTGAATTTGAGTACCTGTTAT
TACTTGCAGGGGAGCACCCTGAATACGTCCTGCATAAAAAAGCTGAATCCCGCTCACCGG
AGGAACCGTGAGCGAGAAGAAAAACACCACGACGCAGAAATCTAAGATATACAGTGTAAA
GGTTTATTTGTCTTTACATTGTAATTGTTATTTGTCTTTACACAGTGTGTGTTTGTAACA
GGGCGACTTTACATAATTGCGATTTTGCCTGGTGTGTTGTTGCGCCCGTAGCTCGCTGAC
GCTCACACGCGCAGTACAGCGCCCCGCCCTGCTGCAATGCACCAGGACGGCGTAAACTCG
CTGGCGCTCGCGCTAACTGCGGCATTCTGCGGCGCAAATCAGCATGATCATGGCCTGTCA
GTCCGTTGGGCTTTGCAGGGTGAAGGGATGGCCCTGTGCATCCTGGTATGTTCGTCAGCG
GCTGCGCCGCGCTTCGGGGCGATGTGGCCCCGCTGCACCCTGGTATTTTCTTTCGCCCCT
TCTATCCGCTGGCGCGGATTGAAAAATGAGCAAACTATCAAATAACTTGCTGTTTTTAGG
CAATAAATCTTGATAATACATCTAAATAGATGTATTATTATTTCATCGAAAGGGGATTGG
CTCCTTTCCTTCTTAAGTCCAAACGGACAGGAGATTTAAAATGAAATTCACTTCAACCAC
GAATCATGTTTTCACATTCGAACGAGTAACTCTTTGCACTATTACCCTTATACATAAGGG
GACGGAGTATGTTGTCATCTTTACTGATAACAATAAAATTCGTGACTATAAAACCGGAAT
TATTCCTCAGTTTGGTGAAATTAATCAGAGTGATATTGATTTAATCCTTTTTTACAGGGG
CGAATATGAAAAATATTTTGATTTGTTAAAAGATGGCGATGAGTGCTTGAGTTTTAAAGA
TTTTATTGAGTGCCTTCGTTAAGCATTATAAATGCAGGGGGGGGAACCCTGCATTTTCTG
GAAATTTCAATATTGATTATAAAATTGTCTATTAACATCAACGCAAGGGAAATTCATGAA
AAAGTTAAAACAAGCCGCAATGCAGTTTGCATCTGATCTGCGTAATAATCGCTGTTTTAA
AGCTGCTTATAATGATGCTCTGTTAGAGCTTGACCGGGAAGATTTAAACGGCATTGTACA
ATGCACATATCTTCTTGAACCAAAACGAACATTAACAGAACTTGATAAATTAATTAAAAA
GATAGAAGCAGAAGAAAATTATGAATTTTGTGTATTCCTTGATAAAGGAAATGGATTACA
AGATGTCAGGATATTTAAAAGTGAGCGTGAGGCATTGGATGCTTATCGTATTTTGACACT
CTACGGTTTCGCGGCAACGCTAGAAAAGAAGGAGGGCAATAACTGATTATTCAGGGTGTG
ATCAGGTTGTACCACCAACCTGATCACGTTATCGACAATCAAAACTGAATGAGGTTTTTA
AATGTCAACGCGGCAGATCGTACAGCTTGCTGATTCCCTTGTCAAAGGCTGGGAAACCAG
AATTCCGGCAATGACGTGCACGGAGTGGGATCAATTCCGGTGGTGGTTAAACTACCTGCA
AGGGTATGAAATGTTTTAAATAACCGGGATAAATTCATATATGGGGAGAGTGTCATGCTC
TCCCTTTCTTATTGGGTCGCGCGTTGTATTACATATTAGGCTTTACGTTGTAAAGATTTT
ATTGTCTTTACAGTGTGGTGCATTTTTCCGGCGGTTGCGCTGCGCTTAGGGGTATGTGGC
CTCGCTGCTCCCTGGTATTTTCTTTCACCCTTCTATCTGATAACTTTTCTTGAAAGAGGC
TGGGGTTTTATGAAACATTTAAAATATAAAGGATATTTAGGTACGGTTGAGCCGGATTTT
GAAAATAATATCCTGCATGGAAAGCTGGCATTTATTCGAGATCTGGTGACTTTTGAGGCA
GAAACATTAGCTGACCTGGAACGGGAATTTAAAACATCGGTTGATTTGTATTTACAGTCC
TGTGTGGAGGACGGAAAGGAGCCTGACACGCCCTTTAAAGGTGTGTTTAACGTCAGGCTT
GATCCAGAGCTAGGCACTGGAAAAAGAAGTCATTAATCATCGCGCAGGGGCTTAATCGCC
CCTTTTTGTTGCTCGCTGGCGTTGGTGTTTTCTGGTATTACGATGTAGTGTGTTGTATTT
ACAAGTGATACTTTACGTTGTATTACGATGTATACTCTTTAATTGCTTGCAATCTCTTTT
CACGTTCGTTGCTTTGTTCAGCCTTTTTCAGTTGACTGAATATGTACTCTTCATCTTTAC
CCGTGAGTATTGAGCCGGAGAGCAAACGATTAATAACTATACGTTTAATTTCTGGGTAAT
CTTTGGTTTTATCGAGTATGGACAATATGTGGTCACTGCTAAGAATTATCCCACTCCATG
AGTCTAAATAGCTCTTAAAAATCATAATCATAAACACACCGAAAAGCATTATGATGATTG
TTACCACATTAATGCTAAACGTTGATATAAAGGAATACGCGCCCACACCAATTATTGCTA
AACAGAGACATAAATAAATGAAACCGATTTTGTTGCGTTGCTTTTTTTGTGCGCGATCAT
GATCATCTATGATTGCCAGTATCTTTTCTGGGGTTGGTTGAGCCATTTTCTTTCCTTATT
TGGGACACGGAGTGTTTAATCATGCGGCTTTACATTGTAAAGCCGTATTTGTCTTTACGA
TGTAAATGATGGGATGTGCAGTTAAAAGTGTCAATCAGTTATCATATAGTAAAACACTAT
ATGGATTTTCTATCTATCACATGCACAGCGATAAAACCGGATAAATGATTTACACTGTAA
AGATCTATCTGTCTTTACAGTGTGGTTCAGAACTCATGCGAATGAAATAATTTGCCTTTG
TGTGTATGCGTGTGTATAATTGTTTTCAGGTTAGGGAGGACATATGAAATCTGCTGACCT
GTTGAAAGAACTGATAGCTGCTGGTTGCGAGTTGAAACGGCATAAGGCAAGCAGTCACCA
GATATGGTGGTCGCCAATAACAGGAAAAACTTTTCCTGTTCCTCATCCTAAAAAGGACTT
GCCGCTAGGTACTGTCAGATCGATCAAAAAAATGGCGGGGATTTAATCCCCGCGACTTTG
GAGGTAGCCATGTTCTTTTCTGTTGGTGTCGAAACACCGAAAGATGATCATACAGCATAC
GGTATCACCGTTCCGGTTTTTGATTGCTTTGATTTTGGATGTGTTTCTGCTGCTGATTCT
CAGGCAGAAATACCCGCAATGGCGCGTGAAGCGATATTAGCAATCGTGGAAGAGATGGTA
ATAAGCGGTGCTCATTCTGTTGATGATATTCATGATGAAGGGTGTTTGACTTATTCCGCC
AACCCAAATTATAACCACTGTGATAGCTGGTTTGTAATTGATGTTGATTTGTCAGAAATT
GAGGGCAAACAACAACGTATTAATATTTCATTGCCTGATGTATTGATTCGTCGTATTGAT
GGATATGTGAGAGAAAGTGGTGGCGTATACAAAGATCGTAGCCATTTTCTGGCTCAGGCG
GCACGTCATGAACTTGCATATAAATAAAACTATCCCCGCGTTGTGCGGGGATTTTTTTGA
TAGCTAACCGCTCGCCGCAGTCCAGCGACCGAGCATAGCGAGCGAGTGACGAGGAAGCGG
AAGATCCACCGTTGCCAGGAGAAAGGCAGGTACGCACTATGCGTTCTGCCCTAGTGATGC
TTTCACAAACCACGCAGCCTGAACTATTACGCCATGAATCCAGCGTAAATCGGCATCACG
ATTTTCTTTTTTCATTTTTTCGCCACTTAAAGCCTTGCTTACGTGACTTTTTACCAGATT
TTCGTGTAATTCTTTTGCTTCTTCAATTGTGAAACCACCAGGCAAATTTGGCGCTTCTGC
TTCCAGTGATGCCAGAGCAATTTCATAAGCCCGGCGCTCAATATTGTCTCGCACGTCCAG
GCTGCCGATTCGCTCCCTGATTTCTTTAATCAGTCCCTTGTCATCGTCGGTAAATGTTGT
CATCTCACTCTCCTTTGGCGTAAATGTTTACAGCCTGGTAAGCCTCTTTGAGCACCCAGT
CAATAGCGTCTTTCCATGCCCCTGTTTCGACGGGAGGATTCGTGTGCTTTACCTGGTCGT
AGAAGCGTACTGCGTTTACCAGTCCTCTTGTTGGTGCTGCTATCGCAGGTGGTAAGTTGT
AGAGTTCCTGAATTTCATAGTTCGGCCTGTCGTTGCAGTCTTCTTTTGTCGGTACGTATT
TCCAGTCACCAACCCACGTTTTACCCTGAGAGTCCGTAACGTCTTTTTTCACGTAACGAT
ACCTCCATGCAACAACCCCAGCTTCCAGCGATGCCAGTGCGATTTCATAAGCCCGACGCT
CAATATTGTCTCGGACGTCCAGGCTGCCGATTCGCTCTCTGATTTCTTTAATCAGTCCCT
TGTCGTCGTCGGTAAAAGTGGTCATAAGTGACTCCTTTTCATATCTATGGTTTTCTTGAA
TCAATTTCGTCTAGTTTGAGTTTTATATTTTGCTGGTCTGATTTTGGTAATTTTCTCATG
CTCTCTTCAGTTATTTTTTTCATATCAAGAAATGCTCTTGCATAGAAGCGCAGACTTGCC
TCTTTTTCATGTTGTGCAACATACCAGGTTGCGCCAGAAAATGCCGCAGACAGGCATAAT
GTGCACAGGGCACAAATTGCAATGGCTGTTCTTGTACTGAAGGGTTTTACAGCCTTAGAT
AATGACTTCAACTTTTCTTCATATAATTTGTTGTTTTTTTCCTGGTTGCGTTTAATTCCA
GATATGAGTTCAATAATATCATCTGTTAATTTTTCTTTTACCTCAACACTTGTTTCTTTT
AGATCGTTTTTTCCCTCTTCTACTTTTTCTTTTATTTCATTATCCAGATCGCCGCACGTC
TCAACAATATTCTTGAATCTTTGAATATAGTCATTTTCTACAGATGAAACGACCTGTCTG
AAGCCCTCAGACAGGGCTGTGAAGTTAGCTTGTAACTCATTGCTGAATTTTTCCTGTATC
TTTTGGTTCAGAAAAATTAATGAAATAACTGGATCATCTTTTGATATTTTATGCCCTGTC
TCCTTGAATACATCAACAATAAAATTATCAATATCTTCACTGGAAACAGCCTTTTCAGGC
TGTTTTAATTCTGGCTGATTAACTGTACTCATATTATTCACCGTGTTCATCGTCATAGAT
GCTATCTAATTGTTTGTAAATGTCATTGAAGACTCGTTTTAATCGTGATTTAGCCATTAA
TCCAAAATGGTCGGACTCAAGAGCTTCTTTCAGTGTTAGTGATTTTTCTGTTAGCTCTTT
GATGTCAGAGGCAAAGGCATCACTTTTTCTGTCCTGAATAACCACAACGCCAGCGATTAC
ATCCTTGTTTTTTTCAATGAATTTAGTTTCTATTAATGGGATATTTTCAAGTGCTGGAAT
ACCCTGAAATTCATTTATCCAGACAATAAGTTTTACCTTACTTCCTTTAACCAGTTCTTT
CAGTTCTTCAAATCCCTGCAAGGTATCCGCAAGAGCTTGTCCACCAACGATAACAGTATG
GATATAAACGTCTTGTTCTACATCTTCAAACATGTCCATAACACAGTTATCATTGAAATA
CTGAATTAACGGTAAAAATGTAGATGCGCCATTGTCAATAACAAAAGTATTCTGACTATT
GGTCAGCATTGATTCGAACATTGGATCGAATTTGGATTGTATTACTTTGCTGTTTTCAGT
GATTTGTATCAAATCTGCATTTAATCTTTTTACTTTAACCGTAGTTGTATTAACAGGGTC
TGTGTCACCGACTACGATATTATCCATGTGATTTTCATCAATAAAGTATTGTGCCAGTAT
TGCGGTCGCGAATGATTTTCCAACACCACCTTTACCCTGAAGGATGAAATTGATTGAGTT
TTTCATTTATAATGCTCCTTTACTTAAAGATATTTATTTATGAATTTTTCATTCGTAGCA
CTTGGATCGTGCTCTATTTCTTTTTGCTCTCACTAATGTTTGAAAAAAAACCTTTTACCC
CCCCTCTCGGTTCATCGCCTTTAGCTTCATTCTGATCAATTACATCTATGGTTTTTGCCT
GTTCTTTTGGTTCAGTGCATTTTTGTCTTTTTTTAGCCCTCTCTGTCATATTTATATAAG
TCTTTTGGGCTAGTTCTGTCTTGGTGTTGTTGTTTATGTAATCAGCTATTTGCTCCCATG
TATAATATTTCTTTGCTTCAAGTATATTTTGCAAATACATATTGAAGACAGCCTGTTTTG
ATTTCGATTTTGTTTCGTTTATAGCCTCGCATATTGGAGATAATAAACTCTCGATCTTTT
TCATTTGTTACATTTCCTCTCTCTCTCTACCTCCTACATTGGCATAATACCTTATTTAAA
GCAATTTGCTCGCCGTTTGTGTGGGTGATTATGTGGGTTGTTTTGTGGGTTGTCAATGGG
GTTGTGGTCTTTTTTGTGGGTTAAAGTGTGGGTGATTATGTGGGCTGTGTGTTTTGAGTT
GTGGGTGATTATGTGAGTCATTGTGTGGGCTGTATGCACGGCATTTTTTTGTTCTGCTAA
AACACAGGCACGATACCGATTGTACACAAGACCGTTCCGGTCATGTTACAATCGTGTGCC
AAAGGGGGACGCCCCTTTGAAACCCCGAACGATGCAGCCGTTCTTATGCGGTTCTACGAA
CCTTGAGGACATATGAAGAAAAAAACCAACAAAAACGTTCATGTAACATTCAGACTTACC
GAAGAAGAATATGCTCCGTTCGATAGGGCTATAAAAGAGCTTAATATTAGTAAGTCTGAA
TTTTTCAGGCTGCTTACTATTGGTAAAATAAACACATATGCATCTGATAAACGTAACATA
CCAGAATACAAACGTTGTCTTTCTCAGTTGAGTTGGGCAGGAAACAACATAAATCAAATA
GCGCACCGATTAAATTCAGATCATTTAAAAGGTATTATATCAGAATCGCTTTATAAAAAG
GTTTTAAATGGACTAATCGGTATTCGTGATCGCCTTCAGGAGATAGCTAAATGATTGTCA
GATACGGTGGTGGTAATGATGGTATCGTTGATTATCTGATAAATGGTCGCAAAGCAGAAC
GCCAGTACACGCGTGATGAACTTGATCATCGTGTCGTTCTTGATGGTGATTTACAGACTA
CAGATAAGATTATTGATTCTATTGAAAACAAAAGTCAGGAACGTTATTTGCACATTACTC
TGTCTTTTCATGAAAGTCATGTGTCGAATGAAGTGTTAAAGGCTGTTGTTGATGATTATA
AAAAATTATTGATGAATGCTTATCATCCTGATGAATACTCTTTTTATGCGGAAGCTCATT
TGCCTAAAATTCGTCATATCCAGGATAATAGCACTGGTGAACTTGTTGAAAGAAAACCAC
ATATTCATATTGTAATTCCTAAAGTAAATTTGATTACTGAAAAGTTCCTGAATCCAGTGG
GAGATGTTACCAAAGGGCATACAATTGAACAACTTGATGCTATACAGGAATTTATTAATA
ATAAATATAATCTTGATAGCCCTAAAGACTATCCGCGTAAAGATGCGGATTACGGAAAAA
TTATAAGTAGAGTTAAGGGGGATCTTTACAAAGAGCATCACTCTGAATTGAAAGGTGAGT
TGCTTTCGCGTATAGAGAACGAGAAAATTGAAAATTACTCTGTATTCAAAGATATTGTTG
CAGAGTATGGTGAACTTCGTATAAGAAATGCTGGTAAAACCAATGAGTATCTGGCTGTAA
AATTGCCTGGAGATAAAAAATACACAAACTTAAAAAGTCCTCTTTTTCGTCAGAATTACA
TTGAGACAAGGACATTAACACTTGAGAAACCAACACACAAAGAGATAGAAAAGAGACTTA
ATACCTGGTTAAATAAAACAAGCCATGAGATTAAGCATATTTTTAACCAGGCGGAGAAAA
CAAGGGAACTTTACAAGACATTAAGCCCTTCACAACAAATTGATTTCCTGCAAGAGAGGA
TAAAAGAATATGACTCAAGAGAAAAACTTAACGAAAGAAATTCTCAGCAAACGTCAGGAC
GAGAGGGAGGTTACAAGTCGTGTCCTAAAAAGTTTGCCAGAATCCGTCAATCTGAAGCAA
CAGTCGGATTGTCACGTATGCCCCAACGCGGTATGGTTTACGGAATCAATGGATTCACAA
GACCCGACTCTGTCAGTGTATTGTCAGATATTTCGCAGCGTGATCTGGCAGAGCAATTAC
CGCAAAGAGAACATCCTGGTCAGGATGTGCGACGGGATTATGATAGACAATTCACAGAGT
CAGGAATAAAAAGTCTTGAACGCTCTTCTTTTTTGTGTGAAACGATGTTTCAGACTCTGA
ATGAGGCGGCAGAGAAAAACGAAATTACAACGATGGCAGAAATTCGCAGAAATATTGATC
CTGTCAGGTTTCTGTCTTCTGCCGCCGAGCGTTTTAATATTATTCCAGCGCAGCATAAAA
TCAGAACAGCAAAGGACGGCTCCCCCCGGTTTTCTGTGGGGAATCGTAATATGAACGCAT
CTGATTTTCTGACAAAGCATATTAATCTTGCCTGGAAAGATGCGAAATCCTTTCTGCTTG
AAGTTTATTCACAGCAGTTAGAAAACACGCCATATACGCGCTATCCAACCTACAGACGCC
TTACGCATCATGAAGCCCGTGAGCGTCTTAACTCACTGAATTTATCGGAAAAAACATTAC
GAAATACTATCAGGTTTGAGCGTGGCAAGCTGTATAATGATCTGCGAGAGATGAGACGCG
AGTTGAAGTTAATACCACGTGAACAGCGTGATATTGCCGTGGGTGTGATTGTTTACAAAA
AACTAACCACACTTGAGCGTCTTTCTGAACTCGACACAGAGGGGCGACACATAATTCGTC
AATATCATGCTGACTGGCATAAGGATAAAGATGAAATGAAAGCCCTTGAACGTCTCAAAA
GCTATCTCAACTTCGATGAAATCAACGCCATTTCTGCTGACGAACCCGAACTTTCGCTTC
AGAAAGCGGTGGATTCCCAGCGCCGCTTAGAAGAGGCGAAAAAGGTTAACTCCAAACTAA
AAGATCTTGTGATGGATAAGCAGGATTCCAGGATTGTTTATCGCGATCAGGAATCGGAAA
AGCCTGTCTTTACCGACAAAGGGAACTTTGTCGTTGCGGGTAAAAATCCCTCAAAAGAAG
AGATCGGAATAATGCTTGAGTATTCCAGGGAAAAGTTTGGTGGTGTACTCAAACTTACCG
GCTCTGAAGATTTCAAAAAAATGTGCGCTGAAGTTGCCGCAGAGCAGGACATGAAGATTA
TTTTACGCCCGGAGCAGTATCAACAGATGATGCTGGAATTAAAAGCAGAACTTCAGGGTA
ATAAGTTTGAGCAGGTGGAAACACAGGAAAATAGCCAGGAGTCCGAATCCAGAATAGAGA
AAGGTGATGCATTGAAGGAACAGGCCACCGAACAGGCACAGACCACAGAGCAAGCACAGG
CCACCGAGCAAGCACAGGCCACCGAGCAAGCACAAGTCGCGGAGCAAGCACAGGTCGCGG
AGCAAGCACAGGTCGCAGAGCAAGCACAGGTCGCAGAGCAGGCCACATCTTCATATGATC
CTGGTGTTATTACCAGGGCAAACACCCTGGATTCACAGATGCTTAGTAAAGGCACAAATG
GTGAATTTGGCTATTTGAAATCTCTGGATAGCGATGAAAATGAGATTTGGGAAGTGCTGG
GACATGTACCTGGAGACAGCGATGATATTTTTGACGTTGCCAGTTTTGATAATGAAAACG
ACGCAAAAGAATTTTGCAAAATTGTGAATGAGTTAGGTATTGACAGAACACAGGCTCTGA
TTCAGGAGCAGCTTACTACTCAACACGATCAGGCTACTGCGCAGGTGCATAATAAACAGG
AAATTTATTGTATAAACTTTAGTCGCTTCCATGATTTGAATGAAGGTATCGTCTTTCATT
CTAAAGATGCGGCTATTCAGTGTTATGAGGAAAGCAAATCTTCTGCAATAGAAAAATATG
AAAGCAATTATTTAAATGGTGATGGTTTTGATACTGTTGTGCTTATGTCTAAAACTGTCT
CAACCGATGAATTATCCTCTTATCCAGAGGGGGCATTAGTAACGTTTGATAGGCCATTTG
AAATAATTGCCAATTCATATGAAGAATACCGTACTCCAGTGTATGCGGTTTCTTTTTCGA
AGGATGAGTTTAGTGAAGATATTAAGACTTTTGAGTCATTGCACGACGCATCTGAATATA
AAAATAAGATGCTTCAGGAGCACGGGCTTAACCAGGATGATATCTTAATCACACCTGTAA
CAAGAGAAGAAATCGCCTTTAAAGGAATTAAGGACGCTGTTAATGACGCTAATATGGCAG
TGATGGAACAGGCGGGGGATTCGTCCAGAGAATCACCAGAAGAGATACTCGCCAGTATTT
CAGCTAACGAGCATATGATCTCCGGGCTTGAAAACTTCCTGGTTAAAGACCGTTCTCAGT
TCAGTTCCTGCAATGGGGATATCGTTGTGGAGGCGGAAATTACCAGGGGGGAAGGTGGTC
TTTATCGCCTTGCGGTCGCTGGTAAGCATGGCTTAGAGCGTGGTGATGCAGTTGCCAGAG
TGGATGTTACGGAGCAGCAATTTGCCGCGATCACTGGAAAAACACCTTCTGAAGTTTTAA
CGGGGGACCAAACATCGGCTCGTGTTCCGGTAATTACAGGTATCCATTTCAGTACAAGGG
CTATTGAAAATGTGAATAAACTGGAACAACAGAAGGATTATGTCTATTTCTCAACACATG
AAGGTCTGAATGCTGAAATAAAAGATTTCAGCTCTCTCAAGGATGCTATTGAGTGGGGCC
GGGTTGAATGCGAGCTACATGATCTCAATAAGCGCGATACTGTCATTTATCGCGTCGAGT
CTGAACATATTTCTCAGGGGATTGACGCTGTAATGAAAAATGCTGAACGCGTGGAGCGTC
ATGAAATTGAGAAAGCACAGGGACGGGATTGCACGCCGGAAGACGGCAAGATTCTTGAGG
CAATTGATCGCTTTGAGGACAAGTTCAGAGGGGAAGGACTGAAGTTCGAAAGGGAGAAGG
CCGAATCCGATTTGCTTAATCACGGATTCACTCGTGAAATGGCAGAAGATGCTCTTGGAA
AACAATTTGTCCAGGCCAGAGAAGATCATCAGGAATCGCAGCAGCAGCGTGACGATTCAC
AGGACATGCACTAATTAAGAAAAAAGCCCGGTTTTCGGGCTTTTTAAGCTTGACTTGTTC
ACCCTTCTTAAAAAACACCCACGCAAGCCCTGCCGACATCGCCCACGCAAGCATCATCGA
CACCACCGTATGGCTCAAAAAATGATCGCCAATAATCATCTTATAGCAGCCCATCGCCCA
GCCCAATGCCATCACCACGATGATGATCGCACCACGACGGCGGCGCAAACTTGGCGCAAA
CGCAAAGGCAAACAGCGCAAATCCGCTACTGGCATGCGCCGCAGGAAAGCACTTATCAGG
AATGGTGTTACGCATACTATCAAGCATCGGCAAATACGGCAGCGTACCATCAAAAATCGT
CAAATGCACAGGGCAGACTACATGAGTATATGCCTTCAATGACGCGACAACTGTCGGCAC
TAGGATCAAAGTCAGCACCAGATACGCAAGCTCACGCACGCGAAATTTTGTCACTGGGAC
AAGCCACTTGGCAGTGATAGCATTGCCCTTTTTCTCATGATAAGCACGGCAAATGGTCGC
AACCAGCAAGTAGATCAGCATCGCCATCAGCAGCTTTTTTAGTCCAGAATACAGTAGCAA
ATCTGGCAAAAAAGCTTGCTTGGCAACCATCCAATGCCCCATACCCAGATAAAACCAATC
AGCGACCATCAGATCAATCTGACTGTGCTCAAGGGTCAGCGTGGCAACGATCGCCATGAC
AAGAGCGATACTCATCTCAGCAAGTAGGCGTTTATTTGATAAATACGGCATAACAAACCC
CACCCCACCGCCCATAATACGAATGGAGTGTGCGGTGGGTTTGGAAAAAATACAGGGAGA
AATCAGCGGATGAATGCGGTGCGGTCTTTGACTTTGTCCGCGGTGACATCAAACAGCTTT
AATAATGTCGGCGTGATCGCGTCATGGGTCAGGACGGTATCGGTTGCCATTGGCGTGATG
CCAGTTTGCTTATCCGTCCAGAAAAATGCAGGCACACTGCGCTGTTCTTTTGGTGCAAAG
GCATTTGGCATACCATGTAGATAGACACCGTTCTCACCCAGACTTTCGCCATGATCGCTG
ACATACAGCATTGAGACATCATAGGCATTGCTGTGCGTCTGCAGCCACTGGATACTTTGA
GCGATGAAATCATCGGTGGCAAGCAAGGCATTGTCATAAGCATTGATCAAGGACTGATGT
TCGCACTTGGCAAGCTCATTACCTTCACACACTGGCGTGAATTTGGCAAACTTTTCATCA
TATCGCTTAAAATACGCAGGCCCGTGATTGCCCATTTGGTGCAGCATGATCAGCATATCT
TTGCCGTTATTGGCAGCGACAAAGTCATCTAAGCCAACGAGCATACCGACATCGCGGCAT
TCGTTATAAGGATTGGTGTTGCAGATGGCGTTGTTGGTCGCGGATTTATAATCGGCAAAT
TGCGCTTTTGGCAGCTTATCCATCACGCCTTTTGAGTCCGAATTATTATCACGCCACAAG
ATACTTACGCCCAAGCGATCCAGCGTATCCAGCACATTTTCTTGGTATTTGGCGGTATCG
ACATCATACTCATCCGCGCCCAGATAGCTGAACATACACGGCACAGAATACGCCGTCGAT
GTGCCGCACGATGTGACATTGCTAAAATTGGTCACGCCATCGATCTTGGCAAGCTGTGGG
AAAGTATCGCGCTCATAGCCATTGAAGCTGACATGATCGGCGCGTGCCGTCTCACCGACG
ACGAACACCACTAGGCGTGGCTTACGCATATCAGGCTTGGTTGCTTGTACCGCGTCTTTG
GCGTGATAAATGGTATCTTTTGGCGCACTGGCTTTTTTATACTCAATACTGGCAAGCTTA
CCCACCGAGTAGATTGGCATGATCGGATTGACATAGCTACGCAGCGGCTTATGCACGCGA
AAGAAACTGGCATAATGACTGCTGAACGCCACCACAGGCAGTAAAATCAGCGCAAGACTT
GCCACGATCAAGCCCAATCGGCGCATCAAACCCTTGCCCCAAGTCGGATAATCCACCTTA
ACAAAAGCCACAAGCAAACTTGGTAGCACACCCAAACCAATGATACGCATGATAAACGCT
GCGTTTAATAGATCCTTGGTCTCGGCTTGGTCGGTCTGTAGGGCATTTTGGAGCATGGTC
GTATCATAGACCGTGCCATAAGTGTCAGTAAAATAACTGGTCACCGCGCCCATGATTAAT
AGCAAAATCAACACAGGCTTTAGCACATAGCGATACGATGATAACAGCGTGGTGATCAGT
AGCATCGCGCCAAAGAGCACGACAGCGATCGTCAGCACAAAGCCGAGATTGTCCGCGATG
GGATAGGTTTGGCTGATTTTATCAAAAAAGGTAAGATTGGCGGTCGCGGTCAAGAAAACG
GCAACACTCGCCACAAGAACAAACGGACTGACCGAGCGTCGGTACCACACAGAAGTATGC
TGCATCATGAGAAACTACTCAAAAAATAAACGGTGGGATAATTGCGGCAATTATACTGCA
ATTTTTTAAGAAATCCAGTACAATTTATCTGATATAAAAAATTATGCGATACAGAAATAT
TTCAGAAATTTTATTAGGCAATCATTGCGCAATCCCATACTGAATATACACTTGAGAGTA
TTTATAATTTGTATcttgaattgtcaaaccaagtgcaacgattttttgaagtaaacttca
taaggtgttttccaacctaaacatttacgtggtcgtaaattcagtttattgatCACCTGT
TGAATATCAACTTCGCTCCACTGATTGATGTCTTGGTGCTTCGGAAAGTATTCACGAAGT
AACCCATTTGTATTTTCATTCGTTCCCCGTGTCCACGGTTGATGCGGCTCGGGGAAGTAA
AATTCTACACCCAGTGCTTCTGTTACCAAACGATGTTGGGCAAATTCTTTACCACGGTCT
GGCGTAATTGACCGCAATATATGTGAATCCAGCAATTCAATCATGGCTTTTTGGACTGCT
TCGGCTTTTTTGGCAGGAATTTTCTTCACCAACTCAAAACGACTTTTGCGTTCCGTCAGC
GTCAGCAAACAAGCTCCACCCGCTTTACCCAGTACGGTATCGGCTTCCCAATGTCCAAAG
CGACTGCGATTTTGCGCCGAAATGGGACGGTCGTTCAAATGGTTGGATATCTGAATTTTG
CCACGTTTT
