# Supplementary material for: First clinical isolate of Escherichia coli harboring mcr-1 gene in Mexico
Source: PLoS One. 2019 Apr 4;14(4):e0214648. doi: 10.1371/journal.pone.0214648 (PMC6448934; doi:10.1371/journal.pone.0214648)
Supplement: S3 Supporting Information — (TXT) [file pone.0214648.s003.txt]

BLASTN 2.8.1+
Reference: Stephen F. Altschul, Thomas L. Madden, Alejandro
A. Schaffer, Jinghui Zhang, Zheng Zhang, Webb Miller, and
David J. Lipman (1997), "Gapped BLAST and PSI-BLAST: a new
generation of protein database search programs", Nucleic
Acids Res. 25:3389-3402.


RID: 8JKJSSSM114


Query= Escherichia coli strain EC-PAG-733, whole genome shotgun sequence

Length=62693


                                                                   Score        E     Max
Sequences producing significant alignments:                       (Bits)     Value  ident

Query_148927 KP347127.1 E. coli strain SHP45 plasmid pHNSHP45,...  4864       0.0    100%        

ALIGNMENTS
>Query_148927 KP347127.1 E. coli strain SHP45 plasmid pHNSHP45, insertion sequence 
ISApl1-mcr-1
Length=3677

 Score = 4864 bits (5393),  Expect = 0.0
 Identities = 2703/2706 (99%), Gaps = 1/2706 (0%)
 Strand=Plus/Minus

Query  59989  CTTGA-CTTGTTCACCCTTCTTAAAAAACACCCACGCAAGCCCTGCCGACATCGCCCACG  60047
              ||||| ||||||||||||||||||||||||||||||||||||||||||||||||||||||
Sbjct  3677   CTTGAACTTGTTCACCCTTCTTAAAAAACACCCACGCAAGCCCTGCCGACATCGCCCACG  3618

Query  60048  CAAGCATCATCGACACCACCGTATGGCTCAAAAAATGATCGCCAATAATCATCTTATAGC  60107
              ||||||||||||||||||||||||||||||||||||||||||||||||||||||||||||
Sbjct  3617   CAAGCATCATCGACACCACCGTATGGCTCAAAAAATGATCGCCAATAATCATCTTATAGC  3558

Query  60108  AGCCCATCGCCCAGCCCAATGCCATCACCACGATGATGATCGCACCACGACGGCGGCGCA  60167
              ||||||||||||||||||||||||||||||||||||||||||||||||||||||||||||
Sbjct  3557   AGCCCATCGCCCAGCCCAATGCCATCACCACGATGATGATCGCACCACGACGGCGGCGCA  3498

Query  60168  AACTTGGCGCAAACGCAAAGGCAAACAGCGCAAATCCGCTACTGGCATGCGCCGCAGGAA  60227
              ||||||||||||||||||||||||||||||||||||||||||||||||||||||||||||
Sbjct  3497   AACTTGGCGCAAACGCAAAGGCAAACAGCGCAAATCCGCTACTGGCATGCGCCGCAGGAA  3438

Query  60228  AGCACTTATCAGGAATGGTGTTACGCATACTATCAAGCATCGGCAAATACGGCAGCGTAC  60287
              ||||||||||||||||||||||||||||||||||||||||||||||||||||||||||||
Sbjct  3437   AGCACTTATCAGGAATGGTGTTACGCATACTATCAAGCATCGGCAAATACGGCAGCGTAC  3378

Query  60288  CATCAAAAATCGTCAAATGCACAGGGCAGACTACATGAGTATATGCCTTCAATGACGCGA  60347
              ||||||||||||||||||||||||||||||| ||||||||||||||||||||||||||||
Sbjct  3377   CATCAAAAATCGTCAAATGCACAGGGCAGACCACATGAGTATATGCCTTCAATGACGCGA  3318

Query  60348  CAACTGTCGGCACTAGGATCAAAGTCAGCACCAGATACGCAAGCTCACGCACGCGAAATT  60407
              ||||||||||||||||||||||||||||||||||||||||||||||||||||||||||||
Sbjct  3317   CAACTGTCGGCACTAGGATCAAAGTCAGCACCAGATACGCAAGCTCACGCACGCGAAATT  3258

Query  60408  TTGTCACTGGGACAAGCCACTTGGCAGTGATAGCATTGCCCTTTTTCTCATGATAAGCAC  60467
              ||||||||||||||||||||||||||||||||||||||||||||||||||||||||||||
Sbjct  3257   TTGTCACTGGGACAAGCCACTTGGCAGTGATAGCATTGCCCTTTTTCTCATGATAAGCAC  3198

Query  60468  GGCAAATGGTCGCAACCAGCAAGTAGATCAGCATCGCCATCAGCAGCTTTTTTAGTCCAG  60527
              ||||||||||||||||||||||||||||||||||||||||||||||||||||||||||||
Sbjct  3197   GGCAAATGGTCGCAACCAGCAAGTAGATCAGCATCGCCATCAGCAGCTTTTTTAGTCCAG  3138

Query  60528  AATACAGTAGCAAATCTGGCAAAAAAGCTTGCTTGGCAACCATCCAATGCCCCATACCCA  60587
              ||||||||||||||||||||||||||||||||||||||||||||||||||||||||||||
Sbjct  3137   AATACAGTAGCAAATCTGGCAAAAAAGCTTGCTTGGCAACCATCCAATGCCCCATACCCA  3078

Query  60588  GATAAAACCAATCAGCGACCATCAGATCAATCTGACTGTGCTCAAGGGTCAGCGTGGCAA  60647
              ||||||||||||||||||||||||||||||||||||||||||||||||||||||||||||
Sbjct  3077   GATAAAACCAATCAGCGACCATCAGATCAATCTGACTGTGCTCAAGGGTCAGCGTGGCAA  3018

Query  60648  CGATCGCCATGACAAGAGCGATACTCATCTCAGCAAGTAGGCGTTTATTTGATAAATACG  60707
              ||||||||||||||||||||||||||||||||||||||||||||||||||||||||||||
Sbjct  3017   CGATCGCCATGACAAGAGCGATACTCATCTCAGCAAGTAGGCGTTTATTTGATAAATACG  2958

Query  60708  GCATAACAAACCCCACCCCACCGCCCATAATACGAATGGAGTGTGCGGTGGGTTTGGAAA  60767
              ||||||||||||||||||||||||||||||||||||||||||||||||||||||||||||
Sbjct  2957   GCATAACAAACCCCACCCCACCGCCCATAATACGAATGGAGTGTGCGGTGGGTTTGGAAA  2898

Query  60768  AAATACAGGGAGAAATCAGCGGATGAATGCGGTGCGGTCTTTGACTTTGTCCGCGGTGAC  60827
              ||||||||||||||||||||||||||||||||||||||||||||||||||||||||||||
Sbjct  2897   AAATACAGGGAGAAATCAGCGGATGAATGCGGTGCGGTCTTTGACTTTGTCCGCGGTGAC  2838

Query  60828  ATCAAACAGCTTTAATAATGTCGGCGTGATCGCGTCATGGGTCAGGACGGTATCGGTTGC  60887
              ||||||||||||||||||||||||||||||||||||||||||||||||||||||||||||
Sbjct  2837   ATCAAACAGCTTTAATAATGTCGGCGTGATCGCGTCATGGGTCAGGACGGTATCGGTTGC  2778

Query  60888  CATTGGCGTGATGCCAGTTTGCTTATCCGTCCAGAAAAATGCAGGCACACTGCGCTGTTC  60947
              ||||||||||||||||||||||||||||||||||||||||||||||||||||||||||||
Sbjct  2777   CATTGGCGTGATGCCAGTTTGCTTATCCGTCCAGAAAAATGCAGGCACACTGCGCTGTTC  2718

Query  60948  TTTTGGTGCAAAGGCATTTGGCATACCATGTAGATAGACACCGTTCTCACCCAGACTTTC  61007
              ||||||||||||||||||||||||||||||||||||||||||||||||||||||||||||
Sbjct  2717   TTTTGGTGCAAAGGCATTTGGCATACCATGTAGATAGACACCGTTCTCACCCAGACTTTC  2658

Query  61008  GCCATGATCGCTGACATACAGCATTGAGACATCATAGGCATTGCTGTGCGTCTGCAGCCA  61067
              ||||||||||||||||||||||||||||||||||||||||||||||||||||||||||||
Sbjct  2657   GCCATGATCGCTGACATACAGCATTGAGACATCATAGGCATTGCTGTGCGTCTGCAGCCA  2598

Query  61068  CTGGATACTTTGAGCGATGAAATCATCGGTGGCAAGCAAGGCATTGTCATAAGCATTGAT  61127
              ||||||||||||||||||||||||||||||||||||||||||||||||||||||||||||
Sbjct  2597   CTGGATACTTTGAGCGATGAAATCATCGGTGGCAAGCAAGGCATTGTCATAAGCATTGAT  2538

Query  61128  CAAGGACTGATGTTCGCACTTGGCAAGCTCATTACCTTCACACACTGGCGTGAATTTGGC  61187
              ||||||||||||||||||||||||||||||||||||||||||||||||||||||||||||
Sbjct  2537   CAAGGACTGATGTTCGCACTTGGCAAGCTCATTACCTTCACACACTGGCGTGAATTTGGC  2478

Query  61188  AAACTTTTCATCATATCGCTTAAAATACGCAGGCCCGTGATTGCCCATTTGGTGCAGCAT  61247
              ||||||||||||||||||||||||||||||||||||||||||||||||||||||||||||
Sbjct  2477   AAACTTTTCATCATATCGCTTAAAATACGCAGGCCCGTGATTGCCCATTTGGTGCAGCAT  2418

Query  61248  GATCAGCATATCTTTGCCGTTATTGGCAGCGACAAAGTCATCTAAGCCAACGAGCATACC  61307
              ||||||||||||||||||||||||||||||||||||||||||||||||||||||||||||
Sbjct  2417   GATCAGCATATCTTTGCCGTTATTGGCAGCGACAAAGTCATCTAAGCCAACGAGCATACC  2358

Query  61308  GACATCGCGGCATTCGTTATAAGGATTGGTGTTGCAGATGGCGTTGTTGGTCGCGGATTT  61367
              ||||||||||||||||||||||||||||||||||||||||||||||||||||||||||||
Sbjct  2357   GACATCGCGGCATTCGTTATAAGGATTGGTGTTGCAGATGGCGTTGTTGGTCGCGGATTT  2298

Query  61368  ATAATCGGCAAATTGCGCTTTTGGCAGCTTATCCATCACGCCTTTTGAGTCCGAATTATT  61427
              ||||||||||||||||||||||||||||||||||||||||||||||||||||||||||||
Sbjct  2297   ATAATCGGCAAATTGCGCTTTTGGCAGCTTATCCATCACGCCTTTTGAGTCCGAATTATT  2238

Query  61428  ATCACGCCACAAGATACTTACGCCCAAGCGATCCAGCGTATCCAGCACATTTTCTTGGTA  61487
              ||||||||||||||||||||||||||||||||||||||||||||||||||||||||||||
Sbjct  2237   ATCACGCCACAAGATACTTACGCCCAAGCGATCCAGCGTATCCAGCACATTTTCTTGGTA  2178

Query  61488  TTTGGCGGTATCGACATCATACTCATCCGCGCCCAGATAGCTGAACATACACGGCACAGA  61547
              ||||||||||||||||||||||||||||||||||||||||||||||||||||||||||||
Sbjct  2177   TTTGGCGGTATCGACATCATACTCATCCGCGCCCAGATAGCTGAACATACACGGCACAGA  2118

Query  61548  ATACGCCGTCGATGTGCCGCACGATGTGACATTGCTAAAATTGGTCACGCCATCGATCTT  61607
              ||||||||||||||||||||||||||||||||||||||||||||||||||||||||||||
Sbjct  2117   ATACGCCGTCGATGTGCCGCACGATGTGACATTGCTAAAATTGGTCACGCCATCGATCTT  2058

Query  61608  GGCAAGCTGTGGGAAAGTATCGCGCTCATAGCCATTGAAGCTGACATGATCGGCGCGTGC  61667
              ||||||||||||||||||||||||||||||||||||||||||||||||||||||||||||
Sbjct  2057   GGCAAGCTGTGGGAAAGTATCGCGCTCATAGCCATTGAAGCTGACATGATCGGCGCGTGC  1998

Query  61668  CGTCTCACCGACGACGAACACCACTAGGCGTGGCTTACGCATATCAGGCTTGGTTGCTTG  61727
              ||||||||||||||||||||||||||||||||||||||||||||||||||||||||||||
Sbjct  1997   CGTCTCACCGACGACGAACACCACTAGGCGTGGCTTACGCATATCAGGCTTGGTTGCTTG  1938

Query  61728  TACCGCGTCTTTGGCGTGATAAATGGTATCTTTTGGCGCACTGGCTTTTTTATACTCAAT  61787
              ||||||||||||||||||||||||||||||||||||||||||||||||||||||||||||
Sbjct  1937   TACCGCGTCTTTGGCGTGATAAATGGTATCTTTTGGCGCACTGGCTTTTTTATACTCAAT  1878

Query  61788  ACTGGCAAGCTTACCCACCGAGTAGATTGGCATGATCGGATTGACATAGCTACGCAGCGG  61847
              ||||||||||||||||||||||||||||||||||||||||||||||||||||||||||||
Sbjct  1877   ACTGGCAAGCTTACCCACCGAGTAGATTGGCATGATCGGATTGACATAGCTACGCAGCGG  1818

Query  61848  CTTATGCACGCGAAAGAAACTGGCATAATGACTGCTGAACGCCACCACAGGCAGTAAAAT  61907
              ||||||||||||||||||||||||||||||||||||||||||||||||||||||||||||
Sbjct  1817   CTTATGCACGCGAAAGAAACTGGCATAATGACTGCTGAACGCCACCACAGGCAGTAAAAT  1758

Query  61908  CAGCGCAAGACTTGCCACGATCAAGCCCAATCGGCGCATCAAACCCTTGCCCCAAGTCGG  61967
              ||||||||||||||||||||||||||||||||||||||||||||||||||||||||||||
Sbjct  1757   CAGCGCAAGACTTGCCACGATCAAGCCCAATCGGCGCATCAAACCCTTGCCCCAAGTCGG  1698

Query  61968  ATAATCCACCTTAACAAAAGCCACAAGCAAACTTGGTAGCACACCCAAACCAATGATACG  62027
              ||||||||||||||||||||||||||||||||||||||||||||||||||||||||||||
Sbjct  1697   ATAATCCACCTTAACAAAAGCCACAAGCAAACTTGGTAGCACACCCAAACCAATGATACG  1638

Query  62028  CATGATAAACGCTGCGTTTAATAGATCCTTGGTCTCGGCTTGGTCGGTCTGTAGGGCATT  62087
              ||||||||||||||||||||||||||||||||||||||||||||||||||||||||||||
Sbjct  1637   CATGATAAACGCTGCGTTTAATAGATCCTTGGTCTCGGCTTGGTCGGTCTGTAGGGCATT  1578

Query  62088  TTGGAGCATGGTCGTATCATAGACCGTGCCATAAGTGTCAGTAAAATAACTGGTCACCGC  62147
              ||||||||||||||||||||||||||||||||||||||||||||||||||||||||||||
Sbjct  1577   TTGGAGCATGGTCGTATCATAGACCGTGCCATAAGTGTCAGTAAAATAACTGGTCACCGC  1518

Query  62148  GCCCATGATTAATAGCAAAATCAACACAGGCTTTAGCACATAGCGATACGATGATAACAG  62207
              ||||||||||||||||||||||||||||||||||||||||||||||||||||||||||||
Sbjct  1517   GCCCATGATTAATAGCAAAATCAACACAGGCTTTAGCACATAGCGATACGATGATAACAG  1458

Query  62208  CGTGGTGATCAGTAGCATCGCGCCAAAGAGCACGACAGCGATCGTCAGCACAAAGCCGAG  62267
              ||||||||||||||||||||||||||||||||||||||||||||||||||||||||||||
Sbjct  1457   CGTGGTGATCAGTAGCATCGCGCCAAAGAGCACGACAGCGATCGTCAGCACAAAGCCGAG  1398

Query  62268  ATTGTCCGCGATGGGATAGGTTTGGCTGATTTTATCAAAAAAGGTAAGATTGGCGGTCGC  62327
              ||||||||||||||||||||||||||||||||||||||||||||||||||||||||||||
Sbjct  1397   ATTGTCCGCGATGGGATAGGTTTGGCTGATTTTATCAAAAAAGGTAAGATTGGCGGTCGC  1338

Query  62328  GGTCAAGAAAACGGCAACACTCGCCACAAGAACAAACGGACTGACCGAGCGTCGGTACCA  62387
              ||||||||||||||||||||||||||||||||||||||||||||||||||||||||||||
Sbjct  1337   GGTCAAGAAAACGGCAACACTCGCCACAAGAACAAACGGACTGACCGAGCGTCGGTACCA  1278

Query  62388  CACAGAAGTATGCTGCATCATGAGAAACTACTCAAAAAATAAACGGTGGGATAATTGCGG  62447
              |||||||||||||||||||||||||||||||||||||||||||||||||||||||| |||
Sbjct  1277   CACAGAAGTATGCTGCATCATGAGAAACTACTCAAAAAATAAACGGTGGGATAATTACGG  1218

Query  62448  CAATTATACTGCAATTTTTTAAGAAATCCAGTACAATTTATCTGATATAAAAAATTATGC  62507
              ||||||||||||||||||||||||||||||||||||||||||||||||||||||||||||
Sbjct  1217   CAATTATACTGCAATTTTTTAAGAAATCCAGTACAATTTATCTGATATAAAAAATTATGC  1158

Query  62508  GATACAGAAATATTTCAGAAATTTTATTAGGCAATCATTGCGCAATCCCATACTGAATAT  62567
              ||||||||||||||||||||||||||||||||||||||||||||||||||||||||||||
Sbjct  1157   GATACAGAAATATTTCAGAAATTTTATTAGGCAATCATTGCGCAATCCCATACTGAATAT  1098

Query  62568  ACACTTGAGAGTATTTATAATTTGTATCTTGAATTGTCAAACCAAGTGCAACGATTTTTT  62627
              ||||||||||||||||||||||||||||||||||||||||||||||||||||||||||||
Sbjct  1097   ACACTTGAGAGTATTTATAATTTGTATCTTGAATTGTCAAACCAAGTGCAACGATTTTTT  1038

Query  62628  GAAGTAAACTTCATAAGGTGTTTTCCAACCTAAACATTTACGTGGTCGTAAATTCAGTTT  62687
              ||||||||||||||||||||||||||||||||||||||||||||||||||||||||||||
Sbjct  1037   GAAGTAAACTTCATAAGGTGTTTTCCAACCTAAACATTTACGTGGTCGTAAATTCAGTTT  978

Query  62688  ATTGAT  62693
              ||||||
Sbjct  977    ATTGAT  972


 Score = 179 bits (198),  Expect = 2e-46
 Identities = 99/99 (100%), Gaps = 0/99 (0%)
 Strand=Plus/Minus

Query  1   AAGTACTCATCATTTGGAAATGGTTTTTGTGTGGAAACAAAATTATATTCTAGTTGATGA  60
           ||||||||||||||||||||||||||||||||||||||||||||||||||||||||||||
Sbjct  99  AAGTACTCATCATTTGGAAATGGTTTTTGTGTGGAAACAAAATTATATTCTAGTTGATGA  40

Query  61  GTACTTCtttttttGTTGCACTTGGATTGTAAATTCAGC  99
           |||||||||||||||||||||||||||||||||||||||
Sbjct  39  GTACTTCTTTTTTTGTTGCACTTGGATTGTAAATTCAGC  1
